# Supplementary material for: A comprehensive analysis of cotton VQ gene superfamily reveals their potential and extensive roles in regulating cotton abiotic stress
Source: BMC Genomics. 2020 Nov 16;21:795. doi: 10.1186/s12864-020-07171-z (PMC7667805; doi:10.1186/s12864-020-07171-z)
Supplement: Supplementary file 1 — Additional file 1: Table S1. Summaries of VQ genes members in Gossypium. [file 12864_2020_7171_MOESM1_ESM.xlsx]

## Sheet: Sheet1
Additional file1:Table S1 Summary of VQ gene members in cotton.
The list of the putative VQ genes identified in G. hirsutum
		Gene Features		Transcript Features				Protein Statistics
Gene Name	Locus ID	Genomic Position	Length(bp)	CDS Length (bp)	CDS GC Content (%)	Exon Number	Mean Intron Length (bp)	Protein Length (aa)	Molecular Weight (kDa)	Charge	Isoelectric Point(PI)
GhVQ01	GH_A01G0603	A01：7355625-7356386-	762	762	44	1	No intron	253	27.301	8.5	9.886
GhVQ02	GH_A01G1255	A01：34601971-34603215-	1245	1245	43.7	1	No intron	414	44.528	4	7.05
GhVQ03	GH_A01G2076	A01：112329534-112329965-	432	432	41	1	No intron	143	16.013	4.5	9.78
GhVQ04	GH_A01G2096	A01：112635610-112636257+	648	648	50.9	1	No intron	215	23.063	4	8.904
GhVQ05	GH_A01G2169	A01：113873639-113874121-	483	483	43.7	1	No intron	160	17.622	11.5	10.64
GhVQ06	GH_A02G1193	A02：51879861-51880586-	726	726	44.2	1	No intron	241	26.417	4.5	9.749
GhVQ07	GH_A03G0058	A03：503107-504129+	1023	1023	47.4	1	No intron	340	36.406	18.5	11.496
GhVQ08	GH_A04G0330	A04：6462881-6463561+	681	681	43.8	1	No intron	226	24.804	6.5	9.983
GhVQ09	GH_A04G0528	A04：12632997-12633329-	333	333	41.7	1	No intron	110	12.629	4.5	10.072
GhVQ10	GH_A04G0642	A04：27422333-27422824+	492	492	42.7	1	No intron	163	18.399	7.5	10.232
GhVQ11	GH_A05G0625	A05：5663997-5664569+	573	573	50.4	1	No intron	190	20.925	9.5	10.556
GhVQ12	GH_A05G1492	A05：13740022-13740360+	339	339	45.1	1	No intron	112	12.255	-1	5.727
GhVQ13	GH_A05G1617	A05：15185128-15185871-	744	744	50.4	1	No intron	247	26.542	10	10.372
GhVQ14	GH_A05G2279	A05：22218596-22219786-	1191	1191	43.4	1	No intron	396	43.086	2.5	6.83
GhVQ15	GH_A05G2690	A05：29014861-29015661-	801	801	46.1	1	No intron	266	28.4	8.5	9.901
GhVQ16	GH_A05G3373	A05：71091466-71092029-	564	564	45.6	1	No intron	187	20.708	9.5	10.019
GhVQ17	GH_A05G4197	A05：108485471-108485863+	393	393	41.5	1	No intron	130	14.78	3	8.234
GhVQ18	GH_A06G0361	A06：4262375-4263319-	945	945	51.6	1	No intron	314	33.75	18.5	10.793
GhVQ19	GH_A06G0391	A06：4670186-4671391-	1206	1206	46	1	No intron	401	42.742	1.5	6.679
GhVQ20	GH_A06G1315	A06：43153946-43154524+	579	579	50.6	1	No intron	192	20.787	7.5	8.981
GhVQ21	GH_A06G1414	A06：87121503-87122240-	738	738	49.2	1	No intron	245	26.559	8.5	10.104
GhVQ22	GH_A07G0380	A07：3918919-3919431+	513	513	50.5	1	No intron	170	18.701	6	9.707
GhVQ23	GH_A07G0899	A07：12035999-12036526-	528	528	43.9	1	No intron	175	20.092	-10	4.369
GhVQ24	GH_A07G0909	A07：12129999-12130589+	591	591	49.6	1	No intron	196	21.472	2	7.183
GhVQ25	GH_A08G0425	A08：4614393-4614743+	351	351	42.7	1	No intron	116	13.049	12	10.684
GhVQ26	GH_A08G1089	A08：55177037-55177702-	666	666	44.3	1	No intron	221	24.242	2.5	6.841
GhVQ27	GH_A08G1826	A08：110682932-110689417-	6486	738	42.5	4	1916	245	27.507	-1	6.134
GhVQ28	GH_A10G0426	A10：3783996-3784373-	378	378	46	1	No intron	125	13.272	-5	4.467
GhVQ29	GH_A10G0840	A10：13730699-13731310-	612	612	51.6	1	No intron	203	22.013	3.5	8.512
GhVQ30	GH_A10G2044	A10：103968662-103969084-	423	423	43.3	1	No intron	140	15.281	1	7.416
GhVQ31	GH_A11G0520	A11：4573973-4574467+	495	495	45.7	1	No intron	164	17.928	11	10.17
GhVQ32	GH_A11G1638	A11：19669566-19670168+	603	498	41.6	2	105	165	18.051	-9.5	4.247
GhVQ33	GH_A11G2110	A11：44599920-44601233+	1314	1314	45.1	1	No intron	437	47.083	-1.5	6.239
GhVQ34	GH_A11G2259	A11：59319039-59319575-	537	537	46.9	1	No intron	178	19.013	7.5	10.144
GhVQ35	GH_A11G3486	A11：118173159-118173692+	534	534	51.5	1	No intron	177	19.373	3.5	9.603
GhVQ36	GH_A11G3487	A11：118175037-118175564+	528	528	49.4	1	No intron	175	19.053	6.5	10.112
GhVQ37	GH_A11G3503	A11：118376684-118377148+	465	465	46.7	1	No intron	154	16.664	-7	4.397
GhVQ38	GH_A12G0006	A12：88526-89164-	639	639	54.3	1	No intron	212	22.692	4.5	9.156
GhVQ39	GH_A12G0465	A12：9188284-9188949-	666	666	45.3	1	No intron	221	25.161	3	6.829
GhVQ40	GH_A12G0470	A12：9281225-9281845-	621	621	46.1	1	No intron	206	22.498	-1.5	5.991
GhVQ41	GH_A12G0901	A12：43855683-43856237+	555	555	48.5	1	No intron	184	20.029	8	10.107
GhVQ42	GH_A12G1092	A12：74951423-74952721-	1299	1299	44.7	1	No intron	432	46.123	2.5	7.196
GhVQ43	GH_A13G1967	A13：102796650-102796982+	333	333	36.6	1	No intron	110	12.376	-3	4.867
GhVQ44	GH_D01G0355	D01：3188703-3189032+	330	330	48.2	1	No intron	109	12.305	3	9.938
GhVQ45	GH_D01G0587	D01：6613770-6614522-	753	753	43.2	1	No intron	250	27.17	9	9.886
GhVQ46	GH_D01G1324	D01：23572918-23574162+	1245	1245	43.1	1	No intron	414	44.513	2.5	6.795
GhVQ47	GH_D01G1426	D01：28663698-28664051+	354	354	45.2	1	No intron	117	12.898	6.5	10.28
GhVQ48	GH_D01G2139	D01：59347799-59348227+	429	429	41	1	No intron	142	15.905	3.5	8.537
GhVQ49	GH_D01G2190	D01：60123476-60124123+	648	648	52	1	No intron	215	23.071	2.5	8.507
GhVQ50	GH_D01G2254	D01：61124460-61124924-	465	465	44.7	1	No intron	154	17.042	11.5	10.672
GhVQ51	GH_D03G0847	D03：27863681-27864406+	726	726	43.8	1	No intron	241	26.447	5	9.749
GhVQ52	GH_D03G1907	D03：53394421-53395443-	1023	1023	46.7	1	No intron	340	36.544	18	11.018
GhVQ53	GH_D04G0182	D04：2380797-2381189-	393	393	41	1	No intron	130	14.952	0.5	6.674
GhVQ54	GH_D04G0946	D04：24105164-24105655-	492	492	42.9	1	No intron	163	18.288	6.5	10.029
GhVQ55	GH_D05G0622	D05：4939603-4940202+	600	600	50.7	1	No intron	199	21.741	9	10.411
GhVQ56	GH_D05G1514	D05：12723430-12723768+	339	339	46.9	1	No intron	112	12.242	-0.5	5.893
GhVQ57	GH_D05G1645	D05：13988714-13989454-	741	741	51.6	1	No intron	246	26.389	10.5	10.372
GhVQ58	GH_D05G2299	D05：20189905-20191098-	1194	1194	43	1	No intron	397	43.129	4	7.018
GhVQ59	GH_D05G2707	D05：25337251-25338051-	801	801	46.6	1	No intron	266	28.315	7.5	9.585
GhVQ60	GH_D05G3392	D05：47964414-47964977+	564	564	45.7	1	No intron	187	20.691	9	9.941
GhVQ61	GH_D05G3528	D05：52473441-52473728+	288	288	41	1	No intron	95	10.915	2	9.492
GhVQ62	GH_D05G3729	D05：57168194-57168874-	681	681	44.2	1	No intron	226	24.828	6.5	9.983
GhVQ63	GH_D06G0345	D06：3997766-3998722-	957	957	52.1	1	No intron	318	34.123	19	10.915
GhVQ64	GH_D06G0366	D06：4323263-4324546-	1284	1203	45.2	2	81	400	42.986	4.5	7.007
GhVQ65	GH_D06G1148	D06：24528414-24528992+	579	579	50.6	1	No intron	192	20.798	6.5	8.66
GhVQ66	GH_D06G1493	D06：45392104-45392841+	738	738	49.7	1	No intron	245	26.54	7.5	9.942
GhVQ67	GH_D07G0387	D07：3819515-3820027+	513	513	50.1	1	No intron	170	18.704	5	9.275
GhVQ68	GH_D07G0900	D07：10308075-10308599-	525	525	44.6	1	No intron	174	19.879	-10	4.361
GhVQ69	GH_D07G0910	D07：10408070-10408654+	585	585	49.9	1	No intron	194	21.091	3	7.95
GhVQ70	GH_D08G1074	D08：29759619-29760284+	666	666	45.5	1	No intron	221	24.255	1.5	6.7
GhVQ71	GH_D09G1388	D09：40593043-40593549+	507	507	41.2	1	No intron	168	19.223	1	6.919
GhVQ72	GH_D09G2090	D09：47755348-47755896-	549	549	47.5	1	No intron	182	20.06	14	10.595
GhVQ73	GH_D10G0449	D10：3626999-3627379-	381	381	45.7	1	No intron	126	13.309	-6.5	4.221
GhVQ74	GH_D10G1122	D10：14447421-14448743+	1323	1323	45.7	1	No intron	440	47.635	6.5	7.964
GhVQ75	GH_D10G1156	D10：15331876-15332487-	612	612	52	1	No intron	203	21.997	4.5	9.553
GhVQ76	GH_D10G2155	D10：56686771-56687193+	423	423	43.3	1	No intron	140	15.253	2	8.222
GhVQ77	GH_D11G0540	D11：4341657-4342157+	501	501	45.1	1	No intron	166	18.091	12	10.291
GhVQ78	GH_D11G1672	D11：16710549-16711046+	498	498	42.8	1	No intron	165	18.074	-10.5	4.197
GhVQ79	GH_D11G2183	D11：27868561-27869097+	537	537	46.6	1	No intron	178	19.05	7.5	10.04
GhVQ80	GH_D11G2328	D11：34532612-34533925-	1314	1314	45	1	No intron	437	47.119	-2	6.179
GhVQ81	GH_D11G3493	D11：68078746-68079279+	534	534	50.6	1	No intron	177	19.367	4.5	9.632
GhVQ82	GH_D11G3494	D11：68080103-68080627+	525	525	48.8	1	No intron	174	18.833	5.5	9.795
GhVQ83	GH_D11G3509	D11：68275071-68275535+	465	465	46.5	1	No intron	154	16.713	-6	4.478
GhVQ84	GH_D12G0005	D12：42721-43359+	639	639	55.4	1	No intron	212	22.724	4.5	9.1
GhVQ85	GH_D12G0479	D12：7068330-7068989-	660	660	45	1	No intron	219	24.742	1	6.607
GhVQ86	GH_D12G0482	D12：7137337-7137957-	621	621	45.7	1	No intron	206	22.52	-1.5	6.139
GhVQ87	GH_D12G0916	D12：26445416-26445970-	555	555	48.5	1	No intron	184	19.914	7	9.861
GhVQ88	GH_D12G1088	D12：36271386-36272684-	1299	1299	44.6	1	No intron	432	46.281	4.5	8.243
GhVQ89	GH_D13G1932	D13：57102470-57102748+	279	279	36.2	1	No intron	92	10.362	0	6.522
The list of the putative VQ genes identified in G. barbadense
		Gene Features		Transcript Features					Protein Statistics
Gene Name	Locus ID	Genomic Position	Length(bp)	CDS Length (bp)	CDS GC Content (%)	Exon Number	Mean Intron Length (bp)	Protein Length (aa)	Molecular Weight (kDa)	Charge	Isoelectric Point(PI)
GBVQ01	GB_A01G0355	A01:3415516-3415845+	330	330	48.2	1	No intron	109	12.279	4	10.135
GBVQ02	GB_A01G0588	A01:7361031-7361786-	756	756	43.8	1	No intron	251	27.178	8	9.885
GBVQ03	GB_A01G1290	A01:33507919-33509163-	1245	1245	43.5	1	No intron	414	44.457	3	6.893
GBVQ04	GB_A01G2181	A01:109696783-109697232-	450	450	40.9	1	No intron	149	16.788	4.5	9.779
GBVQ05	GB_A01G2201	A01:110004260-110004907+	648	648	50.9	1	No intron	215	23.063	4	8.904
GBVQ06	GB_A01G2270	A01:111290619-111291101-	483	483	43.5	1	No intron	160	17.622	11.5	10.64
GBVQ07	GB_A02G1208	A02:51971839-51972564-	726	726	44.2	1	No intron	241	26.403	3.5	9.45
GBVQ08	GB_A03G0056	A03:514306-515328+	1023	1023	47.2	1	No intron	340	36.422	18.5	11.335
GBVQ09	GB_A04G0351	A04:6805604-6806284+	681	681	43.9	1	No intron	226	24.804	5.5	9.788
GBVQ10	GB_A04G0538	A04:11948329-11948661-	333	333	41.7	1	No intron	110	12.629	4.5	10.072
GBVQ11	GB_A04G0668	A04:25839830-25840321+	492	492	42.7	1	No intron	163	18.399	7.5	10.232
GBVQ12	GB_A05G0628	A05:5961401-5961973+	573	573	50.6	1	No intron	190	20.925	9.5	10.556
GBVQ13	GB_A05G1508	A05:14152871-14153209+	339	339	45.1	1	No intron	112	12.255	-1	5.727
GBVQ14	GB_A05G1638	A05:15599470-15600213-	744	744	50.4	1	No intron	247	26.542	10	10.372
GBVQ15	GB_A05G2271	A05:22137239-22144168-	6930	1443	48.6	9	685.9	480	52.058	-5.5	5.642
GBVQ16	GB_A05G2309	A05:22655496-22656686-	1191	1191	43.4	1	No intron	396	43.086	2.5	6.83
GBVQ17	GB_A05G2728	A05:29414750-29415550-	801	801	46.1	1	No intron	266	28.4	8.5	9.901
GBVQ18	GB_A05G3438	A05:67216608-67217171-	564	564	45.6	1	No intron	187	20.708	9.5	10.019
GBVQ19	GB_A05G4292	A05:105259739-105260131+	393	393	41.5	1	No intron	130	14.78	3	8.234
GBVQ20	GB_A06G0369	A06:4311437-4312381-	945	945	51.6	1	No intron	314	33.734	18.5	10.915
GBVQ21	GB_A06G0398	A06:4771450-4772655-	1206	1206	45.9	1	No intron	401	42.8	0.5	6.564
GBVQ22	GB_A06G1461	A06:80596965-80597675-	711	711	49.2	1	No intron	236	25.806	7.5	9.873
GBVQ23	GB_A07G0373	A07:4085140-4085652+	513	513	50.5	1	No intron	170	18.701	6	9.707
GBVQ24	GB_A07G0895	A07:12603997-12604521-	525	525	44	1	No intron	174	20.005	-10	4.369
GBVQ25	GB_A07G0905	A07:12704992-12705582+	591	591	49.6	1	No intron	196	21.472	2	7.183
GBVQ26	GB_A07G2105	A07:80934401-80934880-	480	480	41.9	1	No intron	159	18.276	-9.5	4.364
GBVQ27	GB_A08G1146	A08:52034860-52035525-	666	666	44.3	1	No intron	221	24.3	1.5	6.7
GBVQ28	GB_A08G1930	A08:105641381-105647866-	6486	738	42.5	4	1916	245	27.507	-1	6.134
GBVQ29	GB_A10G0424	A10:3811173-3811550-	378	378	46	1	No intron	125	13.272	-5	4.467
GBVQ30	GB_A10G0876	A10:13876581-13877192-	612	612	51.5	1	No intron	203	22.01	4.5	9.156
GBVQ31	GB_A10G2177	A10:99334584-99335006-	423	423	43	1	No intron	140	15.339	0	6.518
GBVQ32	GB_A11G0527	A11:4711948-4712442+	495	495	45.3	1	No intron	164	17.932	11	10.17
GBVQ33	GB_A11G1642	A11:19592114-19592635+	522	522	41.8	1	No intron	173	18.97	-11.5	4.159
GBVQ34	GB_A11G2145	A11:43097147-43098460+	1314	1314	45	1	No intron	437	47.052	-2	6.177
GBVQ35	GB_A11G2307	A11:57134397-57134933-	537	537	46.7	1	No intron	178	19.05	8	10.144
GBVQ36	GB_A11G3562	A11:113119965-113120492+	528	528	49.4	1	No intron	175	19.053	6.5	10.112
GBVQ37	GB_A11G3577	A11:113326219-113326683+	465	465	46.5	1	No intron	154	16.65	-7	4.397
GBVQ38	GB_A12G0004	A12:83316-83954-	639	639	54.5	1	No intron	212	22.692	4.5	9.156
GBVQ39	GB_A12G0487	A12:9295603-9296268-	666	666	45.5	1	No intron	221	25.175	3	6.829
GBVQ40	GB_A12G0489	A12:9388277-9388897-	621	621	45.9	1	No intron	206	22.484	-2.5	5.552
GBVQ41	GB_A12G0929	A12:42206491-42207045+	555	555	48.3	1	No intron	184	20.007	8	10.107
GBVQ42	GB_A12G1142	A12:68493402-68494700-	1299	1299	44.7	1	No intron	432	46.123	2.5	7.196
GBVQ43	GB_D01G0376	D01:3557800-3558129+	330	330	48.5	1	No intron	109	12.305	3	9.938
GBVQ44	GB_D01G0605	D01:6807527-6808279-	753	753	43.3	1	No intron	250	27.179	9.5	9.886
GBVQ45	GB_D01G1383	D01:23915512-23916756+	1245	1245	43.1	1	No intron	414	44.565	2.5	6.797
GBVQ46	GB_D01G1487	D01:28900226-28900579+	354	354	45.5	1	No intron	117	12.917	7	10.552
GBVQ47	GB_D01G2228	D01:58314133-58314561+	429	429	41	1	No intron	142	15.905	3.5	8.537
GBVQ48	GB_D01G2282	D01:59123594-59124241+	648	648	52	1	No intron	215	23.071	2.5	8.507
GBVQ49	GB_D01G2354	D01:60147157-60147621-	465	465	44.5	1	No intron	154	17.042	11.5	10.672
GBVQ50	GB_D03G0851	D03:27255725-27256450+	726	726	43.8	1	No intron	241	26.433	5	9.749
GBVQ51	GB_D03G1936	D03:53324497-53325519-	1023	1023	46.8	1	No intron	340	36.5	19	11.172
GBVQ52	GB_D04G0177	D04:2214826-2215218-	393	393	41.2	1	No intron	130	14.952	0.5	6.674
GBVQ53	GB_D04G0993	D04:24085447-24085956+	510	510	42.9	1	No intron	169	19.002	5.5	9.706
GBVQ54	GB_D05G0621	D05:5128770-5129366+	597	597	50.8	1	No intron	198	21.654	9	10.411
GBVQ55	GB_D05G1524	D05:12965861-12966199+	339	339	46.9	1	No intron	112	12.242	-0.5	5.893
GBVQ56	GB_D05G1659	D05:14220622-14221907-	1286	870	49.3	2	416	289	31.791	16.5	10.687
GBVQ57	GB_D05G2317	D05:20550338-20551531-	1194	1194	43.1	1	No intron	397	43.069	4	7.018
GBVQ58	GB_D05G2720	D05:25528024-25528824-	801	801	46.6	1	No intron	266	28.315	7.5	9.585
GBVQ59	GB_D05G3424	D05:48660440-48661003+	564	564	46.1	1	No intron	187	20.748	11	10.253
GBVQ60	GB_D05G3552	D05:53257539-53257826+	288	288	41	1	No intron	95	10.89	1	8.915
GBVQ61	GB_D05G3733	D05:59350386-59351063-	678	678	44	1	No intron	225	24.761	6.5	9.983
GBVQ62	GB_D06G0363	D06:3916413-3917369-	957	957	52.5	1	No intron	318	34.133	19	10.915
GBVQ63	GB_D06G0392	D06:4256632-4257834-	1203	1203	46	1	No intron	400	42.727	2	6.723
GBVQ64	GB_D06G1196	D06:23949685-23950263+	579	579	50.4	1	No intron	192	20.825	6.5	8.66
GBVQ65	GB_D06G1545	D06:42987798-42988535+	738	738	49.7	1	No intron	245	26.526	7.5	9.942
GBVQ66	GB_D07G0381	D07:3880663-3881061+	399	399	51.9	1	No intron	132	14.218	8	10.386
GBVQ67	GB_D07G0897	D07:10423057-10423581-	525	525	44.4	1	No intron	174	19.878	-8	4.506
GBVQ68	GB_D07G0906	D07:10530431-10531024+	594	594	49.7	1	No intron	197	21.421	3	7.775
GBVQ69	GB_D07G2144	D07:47463745-47464224-	480	480	42.3	1	No intron	159	18.201	-11	4.367
GBVQ70	GB_D08G1127	D08:28656313-28656978+	666	666	45.5	1	No intron	221	24.248	1.5	6.7
GBVQ71	GB_D09G1396	D09:42018529-42019035+	507	507	41.2	1	No intron	168	19.25	1	6.919
GBVQ72	GB_D10G0431	D10:3647833-3648213-	381	381	45.7	1	No intron	126	13.309	-6.5	4.221
GBVQ73	GB_D10G1113	D10:14730856-14732178+	1323	1323	45.8	1	No intron	440	47.63	7.5	8.351
GBVQ74	GB_D10G1142	D10:15639475-15640086-	612	612	52.1	1	No intron	203	21.967	4.5	9.553
GBVQ75	GB_D10G1193	D10:17225653-17226165-	513	513	43.1	1	No intron	170	18.902	8	10.318
GBVQ76	GB_D10G2162	D10:55297728-55298150-	423	423	43.3	1	No intron	140	15.254	2	8.222
GBVQ77	GB_D11G0539	D11:4309913-4310413+	501	501	45.3	1	No intron	166	18.091	11	10.17
GBVQ78	GB_D11G1693	D11:16731676-16732194+	519	519	42.2	1	No intron	172	18.816	-11.5	4.159
GBVQ79	GB_D11G2226	D11:27923694-27924230+	537	537	46.7	1	No intron	178	18.995	7.5	10.04
GBVQ80	GB_D11G2369	D11:34409470-34410783-	1314	1314	45	1	No intron	437	47.133	-2	6.179
GBVQ81	GB_D11G3536	D11:68802924-68803457+	534	534	50.6	1	No intron	177	19.367	4.5	9.632
GBVQ82	GB_D11G3537	D11:68804281-68804805+	525	525	49	1	No intron	174	18.843	5.5	9.795
GBVQ83	GB_D11G3552	D11:68993900-68994364+	465	465	46.5	1	No intron	154	16.735	-4.5	4.724
GBVQ84	GB_D12G0005	D12:43457-44095+	639	639	55.4	1	No intron	212	22.726	4.5	9.1
GBVQ85	GB_D12G0484	D12:6939325-6939981-	657	657	45.1	1	No intron	218	24.655	1	6.607
GBVQ86	GB_D12G0487	D12:7016819-7017439-	621	621	45.9	1	No intron	206	22.603	-2.5	5.847
GBVQ87	GB_D12G0840	D12:25575417-25575971-	555	555	48.5	1	No intron	184	19.953	6	9.543
GBVQ88	GB_D12G1128	D12:35166452-35167750-	1299	1299	44.4	1	No intron	432	46.337	3.5	7.702
GBVQ89	GB_D13G2036	D13:53978192-53978470+	279	279	36.6	1	No intron	92	10.346	0	6.522
The list of the putative VQ genes identified in G. raimondii
		Gene Features		Transcript Features					Protein Statistics
Gene Name	Locus ID	Genomic Position	Length(bp)	CDS Length (bp)	CDS GC Content (%)	Exon Number	Mean Intron Length (bp)	Protein Length (aa)	Molecular Weight (kDa)	Charge	Isoelectric Point(PI)
GrVQ01	Gorai.001G039000	Chr01:3638826-3639500+	675	513	50.3	1	No intron	170	18.704	5	9.275
GrVQ02	Gorai.001G093400	Chr01:10392223-10393758+	1536	600	49.5	1	No intron	199	21.69	3	7.942
GrVQ03	Gorai.001G212200	Chr01:42340366-42342035-	690	690	42	2	980	229	26.477	3	7.295
GrVQ04	Gorai.002G038600	Chr02:3085749-3086317+	569	330	48.5	1	No intron	109	12.305	3	9.938
GrVQ05	Gorai.002G069400	Chr02:8048444-8050064-	1533	753	43.2	2	88	250	27.17	9	9.886
GrVQ06	Gorai.002G139900	Chr02:24266863-24268840+	1888	1245	43.4	2	90	414	44.539	3.5	6.926
GrVQ07	Gorai.002G154000	Chr02:31609529-31609955+	427	354	45.8	1	No intron	117	12.966	8	10.69
GrVQ08	Gorai.002G224500	Chr02:58000003-58000651-	649	447	40.9	1	No intron	148	16.68	3.5	8.537
GrVQ09	Gorai.002G226300	Chr02:58252023-58253235+	1213	648	52	1	No intron	215	23.076	4.5	9.361
GrVQ10	Gorai.002G233400	Chr02:59303577-59304105-	529	465	44.9	1	No intron	154	16.94	11.5	10.64
GrVQ11	Gorai.003G089500	Chr03:25751332-25752625+	1294	726	44.1	1	No intron	241	26.435	5	9.749
GrVQ12	Gorai.003G181800	Chr03:45341646-45343914-	2048	1023	47.1	2	221	340	36.454	19	11.335
GrVQ13	Gorai.004G112000	Chr04:25584480-25585145+	666	666	45	1	No intron	221	24.31	1.5	6.7
GrVQ14	Gorai.006G068000	Chr06:27358431-27359021+	591	504	42.5	1	No intron	167	18.806	5.5	9.734
GrVQ15	Gorai.006G142700	Chr06:40062726-40063143+	375	375	41.1	2	43	124	14.108	1.5	7.075
GrVQ16	Gorai.007G056800	Chr07:4000985-4001943+	959	501	45.1	1	No intron	166	18.091	11	10.17
GrVQ17	Gorai.007G174400	Chr07:16114297-16114767+	471	471	43.5	1	No intron	157	17.262	-8.5	4.326
GrVQ18	Gorai.007G225500	Chr07:27046228-27047158+	931	537	47.7	1	No intron	178	18.905	8.5	10.301
GrVQ19	Gorai.007G240000	Chr07:32987122-32988679-	1558	1290	45.3	1	No intron	429	46.43	0.5	6.587
GrVQ20	Gorai.007G351100	Chr07:58139987-58140767+	781	534	50.2	1	No intron	177	19.371	4.5	9.632
GrVQ21	Gorai.007G351200	Chr07:58141334-58142323+	961	525	49	2	29	174	18.869	6.5	10.112
GrVQ22	Gorai.007G352700	Chr07:58326332-58327385+	1054	465	46.5	1	No intron	154	16.747	-6	4.478
GrVQ23	Gorai.008G000200	Chr08:40910-42234-	912	558	57.3	2	413	185	19.81	4.5	9.156
GrVQ24	Gorai.008G049400	Chr08:6919683-6920321-	639	639	45.2	1	No intron	212	24.063	0.5	6.558
GrVQ25	Gorai.008G049600	Chr08:6985342-6986635-	1261	621	46.4	1	No intron	206	22.503	-1.5	6.139
GrVQ26	Gorai.008G084600	Chr08:18235440-18236008+	569	555	48.8	1	No intron	184	19.911	7	9.861
GrVQ27	Gorai.008G104800	Chr08:32632567-32634655-	1993	1299	44.5	2	96	432	46.286	2.5	7.215
GrVQ28	Gorai.009G064400	Chr09:4585317-4586353+	1037	591	50.4	1	No intron	196	21.443	9	10.411
GrVQ29	Gorai.009G154700	Chr09:11863296-11863731+	436	339	46.6	1	No intron	112	12.274	-0.5	5.893
GrVQ30	Gorai.009G168800	Chr09:12994913-12995930-	936	936	47.4	2	82	311	34.119	14.5	10.329
GrVQ31	Gorai.009G238300	Chr09:18923832-18925025-	1143	1143	43.6	2	51	380	41.152	2.5	6.833
GrVQ32	Gorai.009G281800	Chr09:23846494-23847294-	801	801	46.3	1	No intron	266	28.335	7.5	9.585
GrVQ33	Gorai.009G347500	Chr09:42996266-42997147+	882	564	46.1	1	No intron	187	20.694	10.5	10.19
GrVQ34	Gorai.009G384400	Chr09:52148752-52150015-	1264	678	44	1	No intron	225	24.761	6.5	9.983
GrVQ35	Gorai.010G038300	Chr10:3571492-3574060-	1374	951	52.4	2	1195	316	33.913	18.5	10.915
GrVQ36	Gorai.010G042200	Chr10:3936021-3938688-	2407	1203	45.4	3	130.5	400	42.972	4.5	7.007
GrVQ37	Gorai.010G119600	Chr10:24000804-24001806+	1003	579	50.6	1	No intron	192	20.798	6.5	8.66
GrVQ38	Gorai.010G154500	Chr10:42421834-42423240+	1407	738	49.7	1	No intron	245	26.54	7.5	9.942
GrVQ39	Gorai.011G044800	Chr11:3360599-3361238-	640	378	45.8	1	No intron	125	13.146	-6.5	4.221
GrVQ40	Gorai.011G113000	Chr11:14227178-14229131+	1753	1314	45.5	3	100.5	437	47.354	8.5	8.636
GrVQ41	Gorai.011G116000	Chr11:15178174-15179308-	1135	612	52	1	No intron	203	21.995	4.5	9.553
GrVQ42	Gorai.011G121400	Chr11:16780669-16783565-	777	513	43.5	3	1060	170	18.803	7	10.21
GrVQ43	Gorai.011G217100	Chr11:52270072-52270818-	747	483	41.4	1	No intron	160	17.6	2.5	8.225
GrVQ44	Gorai.012G018900	Chr12:2257419-2258087-	669	393	41.7	1	No intron	130	14.79	1	6.943
GrVQ45	Gorai.013G186400	Chr13:48615105-48615437-	333	333	37.2	1	No intron	110	12.473	-2	5.188
The list of the putative VQ genes identified in G. arboreum
		Gene Features		Transcript Features					Protein Statistics
Gene Name	Locus ID	Genomic Position	Length(bp)	CDS Length (bp)	CDS GC Content (%)	Exon Number	Mean Intron Length (bp)	Protein Length (aa)	Molecular Weight (kDa)	Charge	Isoelectric Point(PI)
GaVQ01	Ga01G0385	Chr01:3552154-3552483+	330	330	48.8	1	No intron	109	12.279	4	10.135
GaVQ02	Ga01G0653	Chr01:8668602-8669363-	762	762	44	1	No intron	253	27.301	8.5	9.886
GaVQ03	Ga01G1338	Chr01:36694471-36695715-	1245	1245	43.7	1	No intron	414	44.424	5	7.243
GaVQ04	Ga01G1487	Chr01:48602333-48602686+	354	354	45.5	1	No intron	117	12.932	8	10.69
GaVQ05	Ga01G2732	Chr01:111737520-111738542-	1023	1023	47.5	1	No intron	340	36.394	18.5	11.335
GaVQ06	Ga02G1403	Chr02:93389501-93389950-	450	450	40.7	1	No intron	149	16.788	4.5	9.779
GaVQ07	Ga02G1420	Chr02:93649363-93650010+	648	648	50.9	1	No intron	215	23.012	3	8.215
GaVQ08	Ga02G1496	Chr02:94998922-94999389-	468	468	44.2	1	No intron	155	17.018	11.5	10.792
GaVQ09	Ga04G1093	Chr04:57776861-57777364+	504	504	42.7	1	No intron	167	18.829	7.5	10.232
GaVQ10	Ga04G1953	Chr04:96100050-96100442+	393	393	41.2	1	No intron	130	14.796	2	7.575
GaVQ11	Ga05G0651	Chr05:5774961-5775533+	573	573	50.4	1	No intron	190	20.899	9.5	10.556
GaVQ12	Ga05G1573	Chr05:14021341-14021679+	339	339	45.4	1	No intron	112	12.241	-1	5.727
GaVQ13	Ga05G1719	Chr05:15489195-15490214-	936	936	46.8	2	84	311	34.215	14	10.329
GaVQ14	Ga05G2422	Chr05:22858092-22859282-	1191	1191	43.2	1	No intron	396	43.1	3.5	6.98
GaVQ15	Ga05G2850	Chr05:29538156-29538956-	801	801	46.1	1	No intron	266	28.447	8.5	9.901
GaVQ16	Ga05G3614	Chr05:75955816-75956379+	564	564	45.6	1	No intron	187	20.708	9.5	10.019
GaVQ17	Ga05G3689	Chr05:83153065-83153397+	333	333	41.7	1	No intron	110	12.728	5.5	10.244
GaVQ18	Ga05G3899	Chr05:89734561-89735241-	681	681	43.9	1	No intron	226	24.804	5.5	9.788
GaVQ19	Ga06G0325	Chr06:3404581-3405525-	945	945	51.1	1	No intron	314	33.764	18.5	10.915
GaVQ20	Ga06G0358	Chr06:3895316-3896602-	1206	1206	45.2	2	81	401	43.026	2.5	6.765
GaVQ21	Ga06G1212	Chr06:46739908-46740486+	579	579	50.9	1	No intron	192	20.76	6.5	8.66
GaVQ22	Ga06G1471	Chr06:87145875-87146612-	738	738	49.1	1	No intron	245	26.548	8.5	10.104
GaVQ23	Ga07G0398	Chr07:4233672-4234184+	513	513	50.3	1	No intron	170	18.701	6	9.707
GaVQ24	Ga07G0960	Chr07:13062180-13062704-	525	525	44.2	1	No intron	174	19.952	-10	4.369
GaVQ25	Ga07G0969	Chr07:13187869-13188459+	591	591	49.4	1	No intron	196	21.471	3	7.942
GaVQ26	Ga07G2099	Chr07:83363105-83363584-	480	480	41.9	1	No intron	159	18.291	-9.5	4.364
GaVQ27	Ga08G1162	Chr08:62451607-62452272-	666	666	44.1	1	No intron	221	24.3	1.5	6.7
GaVQ28	Ga10G0818	Chr10:16775247-16775669+	423	423	43	1	No intron	140	15.394	1	7.417
GaVQ29	Ga10G1883	Chr10:103130276-103130788+	513	513	44.4	1	No intron	170	18.763	5	9.86
GaVQ30	Ga10G2171	Chr10:114340867-114341477+	582	582	51.9	2	29	193	20.844	3.5	8.512
GaVQ31	Ga10G2643	Chr10:125534812-125535189+	378	378	46	1	No intron	125	13.316	-5	4.467
GaVQ32	Ga11G0314	Chr11:4014212-4014676-	465	465	46	1	No intron	154	16.724	-6	4.478
GaVQ33	Ga11G0331	Chr11:4214086-4214616-	531	531	49.3	1	No intron	176	19.154	6.5	10.112
GaVQ34	Ga11G0332	Chr11:4215940-4216473-	534	534	51.3	1	No intron	177	19.436	4.5	9.936
GaVQ35	Ga11G1624	Chr11:66886403-66887716-	1314	1314	44.6	1	No intron	437	47.019	-3	5.989
GaVQ36	Ga11G1792	Chr11:82200669-82201205-	537	537	46.9	1	No intron	178	19.1	8.5	10.344
GaVQ37	Ga11G2364	Chr11:103364833-103365363-	531	531	41.8	1	No intron	176	19.274	-10.5	4.228
GaVQ38	Ga11G3565	Chr11:119770669-119771163-	495	495	45.5	1	No intron	164	17.928	11	10.17
GaVQ39	Ga12G1987	Chr12:34212019-34213317+	1299	1299	44.8	1	No intron	432	46.123	2.5	7.196
GaVQ40	Ga12G2153	Chr12:64055575-64056129+	555	555	48.5	1	No intron	184	19.981	8	10.107
GaVQ41	Ga12G2627	Chr12:97314640-97315260+	621	621	45.9	1	No intron	206	22.498	-2.5	5.552
GaVQ42	Ga12G2630	Chr12:97667375-97668040-	666	666	45.3	1	No intron	221	25.097	2	6.714
GaVQ43	Ga12G2910	Chr12:103001052-103001690+	639	639	54.1	1	No intron	212	22.75	3.5	8.508
GaVQ44	Ga13G2127	Chr13:115719959-115720291-	333	333	36.6	1	No intron	110	12.396	-1	5.746
GaVQ45	Ga14G0268	tig00001744:73439-74164+	726	726	44.1	1	No intron	241	26.407	4.5	9.749
