# Supplementary material for: A comprehensive analysis of cotton VQ gene superfamily reveals their potential and extensive roles in regulating cotton abiotic stress
Source: BMC Genomics. 2020 Nov 16;21:795. doi: 10.1186/s12864-020-07171-z (PMC7667805; doi:10.1186/s12864-020-07171-z)
Supplement: Supplementary file 3 — Additional file 3: Table S2. The number of VQ genes in the 15 plant genomes. [file 12864_2020_7171_MOESM3_ESM.xlsx]

## Sheet: Sheet1
Additional file 3: Table S2. The numbers of VQ gene family in 15 plant genomes
		Plant speicies
	Gene Group	dicotyledons													monocotyledonous
The motif models		Amborella trichopoda 14	Arabidopsis thaliana 1	Brassica rapa 10	Carica papaya 2	Durio zibethinus 3	Gossypium arboretum 6	Gossypium barbadense 5	Gossypium hirsutum 5	Gossypium raimondii 7	Vitis vinifera 9	Populus trichocarpa 4	Theobroma cacao 13		Musa acuminate 11	Oryza sativa 8	Phoenix dactylifera 12
F**MVQ**TG	Group Ⅰ	6	7	10	7	15	10	19	20	10	1	8	6		7	11	9
F**MVQ**TG	Group Ⅱ		4	5	3	6	4	8	8	4	1	5	2		9	3	4
F**VVQ**TG	Group Ⅲ	1	4	5		2	5	10	7	3		1	1
F**VVQ**TG	Group Ⅳ	1	3	5	3	6	5	11	11	6		4	2		1	5	3
F**LVQ**TG	Group Ⅴ		3	5	1	5	4	8	8	4		2	3		6	2
F**LVQ**TG	Group Ⅵ	1	4	8	1	5	3	5	6	3		1	4		4	7	2
F**VVQ**TG	Group Ⅶ	2	4	10	2	8	2	5	6	2	2	2	4			2	3
F**LVQ**TG	Group Ⅷ	3	2	3	1	3	3	6	7	4		2	1		14	6	9
F**LVQ**TG	Group Ⅸ	1	2	4	3	4	3	5	4	3	1	6	2		3	1	4
F**LVQ**TG	Group Ⅹ		1	2	2	7	6	12	12	6		8	2		1	1	10
Am, Amborella trichopoda ; At, Arabidopsis thaliana ; Br, Brassica rapa; Cp, Carica papaya; Dz, Durio zibethinus; Ga, Gossypium arboretum ; Gb, Gossypium barbadense; Gh, Gossypium hirsutum; Gr, Gossypium raimondii ; Vv, Vitis vinifera; Pt, Populus trichocarpa; Tc, Theobroma cacao; Ma, Musa acuminate; Os, Oryza sativa ; Pd, Phoenix dactylifera;
F**MVQ**TG: the model of the M-VQ;
F**VVQ**TG: the model of V-VQ;
F**LVQ**TG: the model of L-VQ model.
Note: These VQ genes were got according to previous studies.
Species	paper	Down from web
Arabidopsis thaliana 1	Arabidopsis Genome Initiative. Analysis of the genome sequence of the flowering plant Arabidopsis thaliana[J]. nature, 2000, 408(6814): 796.	protein sequences were retrieved from the Joint Genome Institute (JGI) (http://www.phytozome.net)
Carica papaya 2	Ming R, Hou S, Feng Y, et al. The draft genome of the transgenic tropical fruit tree papaya (Carica papaya Linnaeus)[J]. Nature, 2008, 452(7190): 991-996.	protein sequences were retrieved from the NCBI protein database (http://www.ncbi.nlm.nih.gov/protein/)
Durio zibethinus 3	Wang J, Yuan J, Yu J, et al. Recursive Paleohexaploidization Shaped the Durian Genome[J]. Plant physiology, 2019, 179(1): 209-219.	protein sequences were retrieved from the NCBI protein database (http://www.ncbi.nlm.nih.gov/protein/)
Populus trichocarpa 4	Tuskan G A, Difazio S, Jansson S, et al. The genome of black cottonwood, Populus trichocarpa (Torr. & Gray)[J]. science, 2006, 313(5793): 1596-1604.	protein sequences were retrieved from the NCBI protein database (http://www.ncbi.nlm.nih.gov/protein/)
Gossypium barbadense 5	Hu Y, Chen J, Fang L, et al. Gossypium barbadense and Gossypium hirsutum genomes provide insights into the origin and evolution of allotetraploid cotton[J]. Nature genetics, 2019, 51(4): 739-748.	protein sequences were retrieved from CottonGen (https://www.cottongen.org/data/genome)
Gossypium hirsutum 5	Hu Y, Chen J, Fang L, et al. Gossypium barbadense and Gossypium hirsutum genomes provide insights into the origin and evolution of allotetraploid cotton[J]. Nature genetics, 2019, 51(4): 739-748.	protein sequences were retrieved from CottonGen (https://www.cottongen.org/data/genome)
Gossypium arboretum 6	Du X , Huang G , He S , et al. Resequencing of 243 diploid cotton accessions based on an updated A genome identifies the genetic basis of key agronomic traits[J]. Nature Genetics, 2018.	protein sequences were retrieved from CottonGen (https://www.cottongen.org/data/genome)
Gossypium raimondii 7	Paterson A H, Wendel J F, Gundlach H, et al. Repeated polyploidization of Gossypium genomes and the evolution of spinnable cotton fibres[J]. Nature, 2012, 492(7429): 423-427.	protein sequences were retrieved from CottonGen (https://www.cottongen.org/data/genome)
Oryza sativa 8	Ouyang S, Zhu W, Hamilton J, et al. The TIGR rice genome annotation resource: improvements and new features[J]. Nucleic acids research, 2007, 35(suppl_1): D883-D887.	protein sequences were retrieved from the Joint Genome Institute (JGI) (http://www.phytozome.net)
Vitis vinifera 9	Jaillon O, Aury J M, Noel B, et al. The grapevine genome sequence suggests ancestral hexaploidization in major angiosperm phyla[J]. nature, 2007, 449(7161): 463.	protein sequences were retrieved from the Joint Genome Institute (JGI) (http://www.phytozome.net)
Brassica rapa 10	Wang X, Wang H, Wang J, et al. The genome of the mesopolyploid crop species Brassica rapa[J]. Nature genetics, 2011, 43(10): 1035.	protein sequences were retrieved from the Joint Genome Institute (JGI) (http://www.phytozome.net)
Musa acuminate 11	Velasco R, Zharkikh A, Affourtit J, et al. The genome of the domesticated apple (Malus× domestica Borkh.)[J]. Nature genetics, 2010, 42(10): 833-839.	protein sequences were retrieved from the Joint Genome Institute (JGI) (http://www.phytozome.net)
Phoenix dactylifera 12	Al-Dous E K, George B, Al-Mahmoud M E, et al. De novo genome sequencing and comparative genomics of date palm (Phoenix dactylifera)[J]. Nature biotechnology, 2011, 29(6): 521.	protein sequences were retrieved from the NCBI protein database (http://www.ncbi.nlm.nih.gov/protein/)
Theobroma cacao 13	Motamayor J C, Mockaitis K, Schmutz J, et al. The genome sequence of the most widely cultivated cacao type and its use to identify candidate genes regulating pod color[J]. Genome biology, 2013, 14(6): r53.	protein sequences were retrieved from the Joint Genome Institute (JGI) (http://www.phytozome.net)
Amborella trichopoda 14	Albert V A, Barbazuk W B, Depamphilis C W, et al. The Amborella genome and the evolution of flowering plants[J]. Science, 2013, 342(6165): 1241089.	protein sequences were retrieved from the Joint Genome Institute (JGI) (http://www.phytozome.net)

## Sheet: Sheet2
Additional file 1: Table S2. The details of sequences used in the phylogenetic relationship analysis.
Arabidopsis thaliana 1			Carica papaya 2			Durio zibethinus 3			Populus trichocarpa 4			Gossypium hirsutum 5			Gossypium barbadense 5			Gossypium arboretum 6			Gossypium raimondii 7			Oryza sativa 8			Vitis vinifera 9			Brassica rapa 10			Musa acuminate 11			Phoenix dactylifera 12			Theobroma cacao 13			Amborella trichopoda 14
Gene name	Locus ID		Gene name	Locus ID		Gene name	Locus ID		Gene name	Locus ID		Gene name	Locus ID		Gene name	Locus ID		Gene name	Locus ID		Gene name	Locus ID		Gene name	Locus ID		Gene name	Locus ID		Gene name	Locus ID		Gene name	Locus ID		Gene name	Locus ID		Gene name	Locus ID		Gene name	Locus ID
AtVQ01	AT1G17147.1		CpVQ01	XP_021887679.1		DzVQ01	XP_022717794.1		PtVQ01	XP_002300429.1		GhVQ01	GH_A01G0603		GBVQ01	GB_A01G0355		GaVQ01	Ga01G0385		GrVQ01	Gorai.001G039000		OsVQ01	LOC_Os01g17050.1		GsVQ01	GSVIVT01001356001		BrVQ01	Bra000216.1-P		GSMUAVQ01	GSMUA_Achr1P20990_001		PdVQ01	XP_008776813.1		TcVQ01	Thecc1EG000826t1		AmVQ01	AmTr_v1.0_scaffold00002.244
AtVQ02	AT1G21320.1		CpVQ02	XP_021887735.1		DzVQ02	XP_022717800.1		PtVQ02	XP_002302309.1		GhVQ02	GH_A01G1255		GBVQ02	GB_A01G0588		GaVQ02	Ga01G0653		GrVQ02	Gorai.001G093400		OsVQ02	LOC_Os01g46440.1		GsVQ02	GSVIVT01001661001		BrVQ02	Bra001716.1-P		GSMUAVQ02	GSMUA_Achr2P01110_001		PdVQ02	XP_008779165.1		TcVQ02	Thecc1EG001135t1		AmVQ02	AmTr_v1.0_scaffold00004.159
AtVQ03	AT1G21326.1		CpVQ03	XP_021889382.1		DzVQ03	XP_022717993.1		PtVQ03	XP_002303350.1		GhVQ03	GH_A01G2076		GBVQ03	GB_A01G1290		GaVQ03	Ga01G1338		GrVQ03	Gorai.001G212200		OsVQ03	LOC_Os01g54400.1		GsVQ03	GSVIVT01007285001		BrVQ03	Bra003032.1-P		GSMUAVQ03	GSMUA_Achr2P02570_001		PdVQ03	XP_008782130.1		TcVQ03	Thecc1EG001406t1		AmVQ03	AmTr_v1.0_scaffold00010.142
AtVQ04	AT1G28280.1		CpVQ04	XP_021889873.1		DzVQ04	XP_022718076.1		PtVQ04	XP_002305347.1		GhVQ04	GH_A01G2096		GBVQ04	GB_A01G2181		GaVQ04	Ga01G1487		GrVQ04	Gorai.002G038600		OsVQ04	LOC_Os01g59410.1		GsVQ04	GSVIVT01013160001		BrVQ04	Bra003400.1-P		GSMUAVQ04	GSMUA_Achr2P17220_001		PdVQ04	XP_008782330.1		TcVQ04	Thecc1EG001671t1		AmVQ04	AmTr_v1.0_scaffold00014.101
AtVQ05	AT1G32585.1		CpVQ05	XP_021889874.1		DzVQ05	XP_022720949.1		PtVQ05	XP_002305790.2		GhVQ05	GH_A01G2169		GBVQ05	GB_A01G2201		GaVQ05	Ga01G2732		GrVQ05	Gorai.002G069400		OsVQ05	LOC_Os02g07690.1		GsVQ05	GSVIVT01033500001		BrVQ05	Bra003566.1-P		GSMUAVQ05	GSMUA_Achr2P22180_001		PdVQ05	XP_008783085.1		TcVQ05	Thecc1EG002034t1		AmVQ05	AmTr_v1.0_scaffold00019.51
AtVQ06	AT1G32610.1		CpVQ06	XP_021890505.1		DzVQ06	XP_022721003.1		PtVQ06	XP_002306685.1		GhVQ06	GH_A02G1193		GBVQ06	GB_A01G2270		GaVQ06	Ga02G1403		GrVQ06	Gorai.002G139900		OsVQ06	LOC_Os02g15280.1					BrVQ06	Bra003642.1-P		GSMUAVQ06	GSMUA_Achr3P09400_001		PdVQ06	XP_008784130.1		TcVQ06	Thecc1EG006012t1		AmVQ06	AmTr_v1.0_scaffold00024.294
AtVQ07	AT1G35830.1		CpVQ07	XP_021894712.1		DzVQ07	XP_022723617.1		PtVQ07	XP_002307093.1		GhVQ07	GH_A03G0058		GBVQ07	GB_A02G1208		GaVQ07	Ga02G1420		GrVQ07	Gorai.002G154000		OsVQ07	LOC_Os02g15290.1					BrVQ07	Bra004604.1-P		GSMUAVQ07	GSMUA_Achr3P19850_001		PdVQ07	XP_008785895.1		TcVQ07	Thecc1EG006014t1		AmVQ07	AmTr_v1.0_scaffold00030.91
AtVQ08	AT1G68450.1		CpVQ08	XP_021895597.1		DzVQ08	XP_022724405.1		PtVQ08	XP_002307385.1		GhVQ08	GH_A04G0330		GBVQ08	GB_A03G0056		GaVQ08	Ga02G1496		GrVQ08	Gorai.002G224500		OsVQ08	LOC_Os02g33600.1					BrVQ08	Bra004825.1-P		GSMUAVQ08	GSMUA_Achr3P21330_001		PdVQ08	XP_008786773.1		TcVQ08	Thecc1EG009707t1		AmVQ08	AmTr_v1.0_scaffold00058.242
AtVQ09	AT1G78310.1		CpVQ09	XP_021898587.1		DzVQ09	XP_022726363.1		PtVQ09	XP_002307950.1		GhVQ09	GH_A04G0528		GBVQ09	GB_A04G0351		GaVQ09	Ga04G1093		GrVQ09	Gorai.002G226300		OsVQ09	LOC_Os02g51740.1					BrVQ09	Bra005358.1-P		GSMUAVQ09	GSMUA_Achr4P02580_001		PdVQ09	XP_008786822.1		TcVQ09	Thecc1EG012360t1		AmVQ09	AmTr_v1.0_scaffold00065.82
AtVQ10	AT1G78410.1		CpVQ10	XP_021899799.1		DzVQ10	XP_022726366.1		PtVQ10	XP_002309306.3		GhVQ10	GH_A04G0642		GBVQ10	GB_A04G0538		GaVQ10	Ga04G1953		GrVQ10	Gorai.002G233400		OsVQ10	LOC_Os03g09045.1					BrVQ10	Bra005995.1-P		GSMUAVQ10	GSMUA_Achr4P10440_001		PdVQ10	XP_008788483.1		TcVQ10	Thecc1EG015718t1		AmVQ10	AmTr_v1.0_scaffold00073.47
AtVQ11	AT1G80450.1		CpVQ11	XP_021900786.1		DzVQ11	XP_022727996.1		PtVQ11	XP_002309690.2		GhVQ11	GH_A05G0625		GBVQ11	GB_A04G0668		GaVQ11	Ga05G0651		GrVQ11	Gorai.003G089500		OsVQ11	LOC_Os03g20330.1					BrVQ11	Bra006328.1-P		GSMUAVQ11	GSMUA_Achr4P19060_001		PdVQ11	XP_008792280.1		TcVQ11	Thecc1EG015718t2		AmVQ11	AmTr_v1.0_scaffold00079.48
AtVQ12	AT2G22880.1		CpVQ12	XP_021900800.1		DzVQ12	XP_022732348.1		PtVQ12	XP_002309691.3		GhVQ12	GH_A05G1492		GBVQ12	GB_A05G0628		GaVQ12	Ga05G1573		GrVQ12	Gorai.003G181800		OsVQ12	LOC_Os03g20440.1					BrVQ12	Bra007265.1-P		GSMUAVQ12	GSMUA_Achr4P27300_001		PdVQ12	XP_008793991.1		TcVQ12	Thecc1EG015718t3		AmVQ12	AmTr_v1.0_scaffold00095.156
AtVQ13	AT2G33780.1		CpVQ13	XP_021901183.1		DzVQ13	XP_022734513.1		PtVQ13	XP_002310503.2		GhVQ13	GH_A05G1617		GBVQ13	GB_A05G1508		GaVQ13	Ga05G1719		GrVQ13	Gorai.004G112000		OsVQ13	LOC_Os03g26990.1					BrVQ13	Bra007279.1-P		GSMUAVQ13	GSMUA_Achr5P03460_001		PdVQ13	XP_008793994.1		TcVQ13	Thecc1EG023150t1		AmVQ13	AmTr_v1.0_scaffold00095.35
AtVQ14	AT2G35230.1		CpVQ14	XP_021901566.1		DzVQ14	XP_022734518.1		PtVQ14	XP_002310889.2		GhVQ14	GH_A05G2279		GBVQ14	GB_A05G1638		GaVQ14	Ga05G2422		GrVQ14	Gorai.006G068000		OsVQ14	LOC_Os03g47280.1					BrVQ14	Bra007373.1-P		GSMUAVQ14	GSMUA_Achr5P07780_001		PdVQ14	XP_008794134.1		TcVQ14	Thecc1EG023799t1		AmVQ14	AmTr_v1.0_scaffold00099.87
AtVQ15	AT2G41010.1		CpVQ15	XP_021902370.1		DzVQ15	XP_022735338.1		PtVQ15	XP_002316791.1		GhVQ15	GH_A05G2690		GBVQ15	GB_A05G2271		GaVQ15	Ga05G2850		GrVQ15	Gorai.006G142700		OsVQ15	LOC_Os03g57520.1					BrVQ15	Bra007505.1-P		GSMUAVQ15	GSMUA_Achr5P27640_001		PdVQ15	XP_008795568.1		TcVQ15	Thecc1EG024241t1		AmVQ15	AmTr_v1.0_scaffold00183.14
AtVQ16	AT2G41180.1		CpVQ16	XP_021904754.1		DzVQ16	XP_022738155.1		PtVQ16	XP_002317494.1		GhVQ16	GH_A05G3373		GBVQ16	GB_A05G2309		GaVQ16	Ga05G3614		GrVQ16	Gorai.007G056800		OsVQ16	LOC_Os04g34050.1					BrVQ16	Bra008356.1-P		GSMUAVQ16	GSMUA_Achr6P02040_001		PdVQ16	XP_008796990.1		TcVQ16	Thecc1EG024904t1
AtVQ17	AT2G42140.1		CpVQ17	XP_021905311.1		DzVQ17	XP_022738156.1		PtVQ17	XP_002318547.1		GhVQ17	GH_A05G4197		GBVQ17	GB_A05G2728		GaVQ17	Ga05G3689		GrVQ17	Gorai.007G174400		OsVQ17	LOC_Os04g55240.1					BrVQ17	Bra008359.1-P		GSMUAVQ17	GSMUA_Achr6P04110_001		PdVQ17	XP_008799745.1		TcVQ17	Thecc1EG026260t1
AtVQ18	AT2G44340.1		CpVQ18	XP_021905318.1		DzVQ18	XP_022738157.1		PtVQ18	XP_002321476.1		GhVQ18	GH_A06G0361		GBVQ18	GB_A05G3438		GaVQ18	Ga05G3899		GrVQ18	Gorai.007G225500		OsVQ18	LOC_Os04g57030.1					BrVQ18	Bra008473.1-P		GSMUAVQ18	GSMUA_Achr6P13020_001		PdVQ18	XP_008801829.1		TcVQ18	Thecc1EG027281t1
AtVQ19	AT3G15300.1		CpVQ19	XP_021908600.1		DzVQ19	XP_022738159.1		PtVQ19	XP_002322599.1		GhVQ19	GH_A06G0391		GBVQ19	GB_A05G4292		GaVQ19	Ga06G0325		GrVQ19	Gorai.007G240000		OsVQ19	LOC_Os05g12090.1					BrVQ19	Bra010608.1-P		GSMUAVQ19	GSMUA_Achr6P14410_001		PdVQ19	XP_008801910.1		TcVQ19	Thecc1EG029475t1
AtVQ20	AT3G18360.1		CpVQ20	XP_021909477.1		DzVQ20	XP_022738942.1		PtVQ20	XP_002322621.1		GhVQ20	GH_A06G1315		GBVQ20	GB_A06G0369		GaVQ20	Ga06G0358		GrVQ20	Gorai.007G351100		OsVQ20	LOC_Os05g32460.1					BrVQ20	Bra010666.1-P		GSMUAVQ20	GSMUA_Achr6P32080_001		PdVQ20	XP_008804594.2		TcVQ20	Thecc1EG029847t1
AtVQ21	AT3G18690.1		CpVQ21	XP_021910166.1		DzVQ21	XP_022739816.1		PtVQ21	XP_002324926.2		GhVQ21	GH_A06G1414		GBVQ21	GB_A06G0398		GaVQ21	Ga06G1212		GrVQ21	Gorai.007G351200		OsVQ21	LOC_Os05g41250.1					BrVQ21	Bra011838.1-P		GSMUAVQ21	GSMUA_Achr7P02520_001		PdVQ21	XP_008805485.1		TcVQ21	Thecc1EG031539t1
AtVQ22	AT3G22160.1		CpVQ22	XP_021911022.1		DzVQ22	XP_022740605.1		PtVQ22	XP_006369036.2		GhVQ22	GH_A07G0380		GBVQ22	GB_A06G1461		GaVQ22	Ga06G1471		GrVQ22	Gorai.007G352700		OsVQ22	LOC_Os05g44270.1					BrVQ22	Bra012276.1-P		GSMUAVQ22	GSMUA_Achr7P03200_001		PdVQ22	XP_008807120.1		TcVQ22	Thecc1EG032332t1
AtVQ23	AT3G56710.1		CpVQ23	XP_021911281.1		DzVQ23	XP_022740753.1		PtVQ23	XP_006369475.2		GhVQ23	GH_A07G0899		GBVQ23	GB_A07G0373		GaVQ23	Ga07G0398		GrVQ23	Gorai.008G000200		OsVQ23	LOC_Os06g33970.1					BrVQ23	Bra013438.1-P		GSMUAVQ23	GSMUA_Achr7P06410_001		PdVQ23	XP_008808754.1		TcVQ23	Thecc1EG034861t1
AtVQ24	AT3G56880.1					DzVQ24	XP_022741805.1		PtVQ24	XP_006370246.1		GhVQ24	GH_A07G0909		GBVQ24	GB_A07G0895		GaVQ24	Ga07G0960		GrVQ24	Gorai.008G049400		OsVQ24	LOC_Os06g40090.1					BrVQ24	Bra014514.1-P		GSMUAVQ24	GSMUA_Achr7P07800_001		PdVQ24	XP_008812107.1		TcVQ24	Thecc1EG034928t1
AtVQ25	AT3G58000.1					DzVQ25	XP_022744083.1		PtVQ25	XP_006377374.2		GhVQ25	GH_A08G0425		GBVQ25	GB_A07G0905		GaVQ25	Ga07G0969		GrVQ25	Gorai.008G049600		OsVQ25	LOC_Os06g41450.1					BrVQ25	Bra014594.1-P		GSMUAVQ25	GSMUA_Achr7P13760_001		PdVQ25	XP_008812162.1		TcVQ25	Thecc1EG035487t1
AtVQ26	AT3G60090.1					DzVQ26	XP_022744797.1		PtVQ26	XP_006382836.1		GhVQ26	GH_A08G1089		GBVQ26	GB_A07G2105		GaVQ26	Ga07G2099		GrVQ26	Gorai.008G084600		OsVQ26	LOC_Os06g45570.1					BrVQ26	Bra014665.1-P		GSMUAVQ26	GSMUA_Achr7P19180_001		PdVQ26	XP_008813209.1		TcVQ26	Thecc1EG036879t1
AtVQ27	AT4G15120.1					DzVQ27	XP_022744905.1		PtVQ27	XP_006385654.2		GhVQ27	GH_A08G1826		GBVQ27	GB_A08G1146		GaVQ27	Ga08G1162		GrVQ27	Gorai.008G104800		OsVQ27	LOC_Os07g06750.1					BrVQ27	Bra014674.1-P		GSMUAVQ27	GSMUA_Achr8P05790_001		PdVQ27	XP_017696587.1		TcVQ27	Thecc1EG045032t1
AtVQ28	AT4G20000.1					DzVQ28	XP_022744988.1		PtVQ28	XP_024436668.1		GhVQ28	GH_A10G0426		GBVQ28	GB_A08G1930		GaVQ28	Ga10G0818		GrVQ28	Gorai.009G064400		OsVQ28	LOC_Os07g06760.1					BrVQ28	Bra014675.1-P		GSMUAVQ28	GSMUA_Achr8P18110_001		PdVQ28	XP_017697692.1
AtVQ29	AT4G37710.1					DzVQ29	XP_022746747.1		PtVQ29	XP_024443367.1		GhVQ29	GH_A10G0840		GBVQ29	GB_A10G0424		GaVQ29	Ga10G1883		GrVQ29	Gorai.009G154700		OsVQ29	LOC_Os07g06790.1					BrVQ29	Bra016616.1-P		GSMUAVQ29	GSMUA_Achr8P18600_001		PdVQ29	XP_017698074.1
AtVQ30	AT4G39720.1					DzVQ30	XP_022747199.1		PtVQ30	XP_024447658.1		GhVQ30	GH_A10G2044		GBVQ30	GB_A10G0876		GaVQ30	Ga10G2171		GrVQ30	Gorai.009G168800		OsVQ30	LOC_Os07g43140.1					BrVQ30	Bra016956.1-P		GSMUAVQ30	GSMUA_Achr8P21570_001		PdVQ30	XP_017698375.1
AtVQ31	AT5G08480.1					DzVQ31	XP_022747815.1		PtVQ31	XP_024451263.1		GhVQ31	GH_A11G0520		GBVQ31	GB_A10G2177		GaVQ31	Ga10G2643		GrVQ31	Gorai.009G238300		OsVQ31	LOC_Os07g48710.1					BrVQ31	Bra017329.1-P		GSMUAVQ31	GSMUA_Achr9P05800_001		PdVQ31	XP_017698803.1
AtVQ32	AT5G46780.1					DzVQ32	XP_022748213.1		PtVQ32	XP_024451942.1		GhVQ32	GH_A11G1638		GBVQ32	GB_A11G0527		GaVQ32	Ga11G0314		GrVQ32	Gorai.009G281800		OsVQ32	LOC_Os07g48800.1					BrVQ32	Bra017849.1-P		GSMUAVQ32	GSMUA_Achr9P17290_001		PdVQ32	XP_017698804.1
AtVQ33	AT5G53830.1					DzVQ33	XP_022750961.1		PtVQ33	XP_024451943.1		GhVQ33	GH_A11G2110		GBVQ33	GB_A11G1642		GaVQ33	Ga11G0331		GrVQ33	Gorai.009G347500		OsVQ33	LOC_Os08g01260.1					BrVQ33	Bra021096.1-P		GSMUAVQ33	GSMUA_Achr9P30820_001		PdVQ33	XP_017699443.1
AtVQ34	AT5G65170.1					DzVQ34	XP_022751064.1		PtVQ34	XP_024456287.1		GhVQ34	GH_A11G2259		GBVQ34	GB_A11G2145		GaVQ34	Ga11G0332		GrVQ34	Gorai.009G384400		OsVQ34	LOC_Os08g31660.1					BrVQ34	Bra022345.1-P		GSMUAVQ34	GSMUA_Achr10P01490_001		PdVQ34	XP_017699730.1
						DzVQ35	XP_022751815.1		PtVQ35	XP_024456532.1		GhVQ35	GH_A11G3486		GBVQ35	GB_A11G2307		GaVQ35	Ga11G1624		GrVQ35	Gorai.010G038300		OsVQ35	LOC_Os09g20020.1					BrVQ35	Bra022675.1-P		GSMUAVQ35	GSMUA_Achr10P01540_001		PdVQ35	XP_017700896.1
						DzVQ36	XP_022752066.1		PtVQ36	XP_024461410.1		GhVQ36	GH_A11G3487		GBVQ36	GB_A11G3562		GaVQ36	Ga11G1792		GrVQ36	Gorai.010G042200		OsVQ36	LOC_Os09g20460.1					BrVQ36	Bra023004.1-P		GSMUAVQ36	GSMUA_Achr10P09430_001		PdVQ36	XP_017700897.1
						DzVQ37	XP_022752926.1		PtVQ37	XP_024464256.1		GhVQ37	GH_A11G3503		GBVQ37	GB_A11G3577		GaVQ37	Ga11G2364		GrVQ37	Gorai.010G119600		OsVQ37	LOC_Os11g03660.1					BrVQ37	Bra023849.1-P		GSMUAVQ37	GSMUA_Achr10P14110_001		PdVQ37	XP_017700898.1
						DzVQ38	XP_022753666.1		PtVQ38	XP_024465953.1		GhVQ38	GH_A12G0006		GBVQ38	GB_A12G0004		GaVQ38	Ga11G3565		GrVQ38	Gorai.010G154500		OsVQ38	LOC_Os12g03420.1					BrVQ38	Bra024362.1-P		GSMUAVQ38	GSMUA_Achr10P14390_001		PdVQ38	XP_017700899.1
						DzVQ39	XP_022753983.1		PtVQ39	XP_024466464.1		GhVQ39	GH_A12G0465		GBVQ39	GB_A12G0487		GaVQ39	Ga12G1987		GrVQ39	Gorai.011G044800								BrVQ39	Bra024996.1-P		GSMUAVQ39	GSMUA_Achr11P10110_001		PdVQ39	XP_017700900.1
						DzVQ40	XP_022757330.1					GhVQ40	GH_A12G0470		GBVQ40	GB_A12G0489		GaVQ40	Ga12G2153		GrVQ40	Gorai.011G113000								BrVQ40	Bra025892.1-P		GSMUAVQ40	GSMUA_Achr11P13220_001		PdVQ40	XP_017700901.1
						DzVQ41	XP_022757339.1					GhVQ41	GH_A12G0901		GBVQ41	GB_A12G0929		GaVQ41	Ga12G2627		GrVQ41	Gorai.011G116000								BrVQ41	Bra025998.1-P		GSMUAVQ41	GSMUA_AchrUn_randomP16820_001		PdVQ41	XP_017700902.1
						DzVQ42	XP_022762195.1					GhVQ42	GH_A12G1092		GBVQ42	GB_A12G1142		GaVQ42	Ga12G2630		GrVQ42	Gorai.011G121400								BrVQ42	Bra027262.1-P		GSMUAVQ42	GSMUA_AchrUn_randomP21630_001		PdVQ42	XP_017700903.1
						DzVQ43	XP_022762605.1					GhVQ43	GH_A13G1967		GBVQ43	GB_D01G0376		GaVQ43	Ga12G2910		GrVQ43	Gorai.011G217100								BrVQ43	Bra029432.1-P		GSMUAVQ43	GSMUA_AchrUn_randomP23150_001		PdVQ43	XP_017701741.1
						DzVQ44	XP_022764371.1					GhVQ44	GH_D01G0355		GBVQ44	GB_D01G0605		GaVQ44	Ga13G2127		GrVQ44	Gorai.012G018900								BrVQ44	Bra029454.1-P		GSMUAVQ44	GSMUA_AchrUn_randomP24330_001		PdVQ44	XP_017702434.1
						DzVQ45	XP_022766021.1					GhVQ45	GH_D01G0587		GBVQ45	GB_D01G1383		GaVQ45	Ga14G0268		GrVQ45	Gorai.013G186400								BrVQ45	Bra030082.1-P		GSMUAVQ45	GSMUA_AchrUn_randomP24460_001
						DzVQ46	XP_022766039.1					GhVQ46	GH_D01G1324		GBVQ46	GB_D01G1487														BrVQ46	Bra031876.1-P
						DzVQ47	XP_022766300.1					GhVQ47	GH_D01G1426		GBVQ47	GB_D01G2228														BrVQ47	Bra033934.1-P
						DzVQ48	XP_022766383.1					GhVQ48	GH_D01G2139		GBVQ48	GB_D01G2282														BrVQ48	Bra035028.1-P
						DzVQ49	XP_022766397.1					GhVQ49	GH_D01G2190		GBVQ49	GB_D01G2354														BrVQ49	Bra035035.1-P
						DzVQ50	XP_022769589.1					GhVQ50	GH_D01G2254		GBVQ50	GB_D03G0851														BrVQ50	Bra035182.1-P
						DzVQ51	XP_022772293.1					GhVQ51	GH_D03G0847		GBVQ51	GB_D03G1936														BrVQ51	Bra037569.1-P
						DzVQ52	XP_022772303.1					GhVQ52	GH_D03G1907		GBVQ52	GB_D04G0177														BrVQ52	Bra037588.1-P
						DzVQ53	XP_022772304.1					GhVQ53	GH_D04G0182		GBVQ53	GB_D04G0993														BrVQ53	Bra037658.1-P
						DzVQ54	XP_022772355.1					GhVQ54	GH_D04G0946		GBVQ54	GB_D05G0621														BrVQ54	Bra037806.1-P
						DzVQ55	XP_022773789.1					GhVQ55	GH_D05G0622		GBVQ55	GB_D05G1524														BrVQ55	Bra039565.1-P
						DzVQ56	XP_022773874.1					GhVQ56	GH_D05G1514		GBVQ56	GB_D05G1659														BrVQ56	Bra039937.1-P
						DzVQ57	XP_022774118.1					GhVQ57	GH_D05G1645		GBVQ57	GB_D05G2317														BrVQ57	Bra041035.1-P
						DzVQ58	XP_022774847.1					GhVQ58	GH_D05G2299		GBVQ58	GB_D05G2720
						DzVQ59	XP_022777119.1					GhVQ59	GH_D05G2707		GBVQ59	GB_D05G3424
						DzVQ60	XP_022777273.1					GhVQ60	GH_D05G3392		GBVQ60	GB_D05G3552
						DzVQ61	XP_022777350.1					GhVQ61	GH_D05G3528		GBVQ61	GB_D05G3733
												GhVQ62	GH_D05G3729		GBVQ62	GB_D06G0363
												GhVQ63	GH_D06G0345		GBVQ63	GB_D06G0392
												GhVQ64	GH_D06G0366		GBVQ64	GB_D06G1196
												GhVQ65	GH_D06G1148		GBVQ65	GB_D06G1545
												GhVQ66	GH_D06G1493		GBVQ66	GB_D07G0381
												GhVQ67	GH_D07G0387		GBVQ67	GB_D07G0897
												GhVQ68	GH_D07G0900		GBVQ68	GB_D07G0906
												GhVQ69	GH_D07G0910		GBVQ69	GB_D07G2144
												GhVQ70	GH_D08G1074		GBVQ70	GB_D08G1127
												GhVQ71	GH_D09G1388		GBVQ71	GB_D09G1396
												GhVQ72	GH_D09G2090		GBVQ72	GB_D10G0431
												GhVQ73	GH_D10G0449		GBVQ73	GB_D10G1113
												GhVQ74	GH_D10G1122		GBVQ74	GB_D10G1142
												GhVQ75	GH_D10G1156		GBVQ75	GB_D10G1193
												GhVQ76	GH_D10G2155		GBVQ76	GB_D10G2162
												GhVQ77	GH_D11G0540		GBVQ77	GB_D11G0539
												GhVQ78	GH_D11G1672		GBVQ78	GB_D11G1693
												GhVQ79	GH_D11G2183		GBVQ79	GB_D11G2226
												GhVQ80	GH_D11G2328		GBVQ80	GB_D11G2369
												GhVQ81	GH_D11G3493		GBVQ81	GB_D11G3536
												GhVQ82	GH_D11G3494		GBVQ82	GB_D11G3537
												GhVQ83	GH_D11G3509		GBVQ83	GB_D11G3552
												GhVQ84	GH_D12G0005		GBVQ84	GB_D12G0005
												GhVQ85	GH_D12G0479		GBVQ85	GB_D12G0484
												GhVQ86	GH_D12G0482		GBVQ86	GB_D12G0487
												GhVQ87	GH_D12G0916		GBVQ87	GB_D12G0840
												GhVQ88	GH_D12G1088		GBVQ88	GB_D12G1128
												GhVQ89	GH_D13G1932		GBVQ89	GB_D13G2036
Note: These VQ genes were got according to previous studies.
Species	paper	Down from web
Arabidopsis thaliana 1	Arabidopsis Genome Initiative. Analysis of the genome sequence of the flowering plant Arabidopsis thaliana[J]. nature, 2000, 408(6814): 796.	protein sequences were retrieved from the Joint Genome Institute (JGI) (http://www.phytozome.net)
Carica papaya 2	Ming R, Hou S, Feng Y, et al. The draft genome of the transgenic tropical fruit tree papaya (Carica papaya Linnaeus)[J]. Nature, 2008, 452(7190): 991-996.	protein sequences were retrieved from the NCBI protein database (http://www.ncbi.nlm.nih.gov/protein/)
Durio zibethinus 3	Wang J, Yuan J, Yu J, et al. Recursive Paleohexaploidization Shaped the Durian Genome[J]. Plant physiology, 2019, 179(1): 209-219.	protein sequences were retrieved from the NCBI protein database (http://www.ncbi.nlm.nih.gov/protein/)
Populus trichocarpa 4	Tuskan G A, Difazio S, Jansson S, et al. The genome of black cottonwood, Populus trichocarpa (Torr. & Gray)[J]. science, 2006, 313(5793): 1596-1604.	protein sequences were retrieved from the NCBI protein database (http://www.ncbi.nlm.nih.gov/protein/)
Gossypium barbadense 5	Hu Y, Chen J, Fang L, et al. Gossypium barbadense and Gossypium hirsutum genomes provide insights into the origin and evolution of allotetraploid cotton[J]. Nature genetics, 2019, 51(4): 739-748.	protein sequences were retrieved from CottonGen (https://www.cottongen.org/data/genome)
Gossypium hirsutum 5	Hu Y, Chen J, Fang L, et al. Gossypium barbadense and Gossypium hirsutum genomes provide insights into the origin and evolution of allotetraploid cotton[J]. Nature genetics, 2019, 51(4): 739-748.	protein sequences were retrieved from CottonGen (https://www.cottongen.org/data/genome)
Gossypium arboretum 6	Du X , Huang G , He S , et al. Resequencing of 243 diploid cotton accessions based on an updated A genome identifies the genetic basis of key agronomic traits[J]. Nature Genetics, 2018.	protein sequences were retrieved from CottonGen (https://www.cottongen.org/data/genome)
Gossypium raimondii 7	Paterson A H, Wendel J F, Gundlach H, et al. Repeated polyploidization of Gossypium genomes and the evolution of spinnable cotton fibres[J]. Nature, 2012, 492(7429): 423-427.	protein sequences were retrieved from CottonGen (https://www.cottongen.org/data/genome)
Oryza sativa 8	Ouyang S, Zhu W, Hamilton J, et al. The TIGR rice genome annotation resource: improvements and new features[J]. Nucleic acids research, 2007, 35(suppl_1): D883-D887.	protein sequences were retrieved from the Joint Genome Institute (JGI) (http://www.phytozome.net)
Vitis vinifera 9	Jaillon O, Aury J M, Noel B, et al. The grapevine genome sequence suggests ancestral hexaploidization in major angiosperm phyla[J]. nature, 2007, 449(7161): 463.	protein sequences were retrieved from the Joint Genome Institute (JGI) (http://www.phytozome.net)
Brassica rapa 10	Wang X, Wang H, Wang J, et al. The genome of the mesopolyploid crop species Brassica rapa[J]. Nature genetics, 2011, 43(10): 1035.	protein sequences were retrieved from the Joint Genome Institute (JGI) (http://www.phytozome.net)
Musa acuminate 11	Velasco R, Zharkikh A, Affourtit J, et al. The genome of the domesticated apple (Malus× domestica Borkh.)[J]. Nature genetics, 2010, 42(10): 833-839.	protein sequences were retrieved from the Joint Genome Institute (JGI) (http://www.phytozome.net)
Phoenix dactylifera 12	Al-Dous E K, George B, Al-Mahmoud M E, et al. De novo genome sequencing and comparative genomics of date palm (Phoenix dactylifera)[J]. Nature biotechnology, 2011, 29(6): 521.	protein sequences were retrieved from the NCBI protein database (http://www.ncbi.nlm.nih.gov/protein/)
Theobroma cacao 13	Motamayor J C, Mockaitis K, Schmutz J, et al. The genome sequence of the most widely cultivated cacao type and its use to identify candidate genes regulating pod color[J]. Genome biology, 2013, 14(6): r53.	protein sequences were retrieved from the Joint Genome Institute (JGI) (http://www.phytozome.net)
Amborella trichopoda 14	Albert V A, Barbazuk W B, Depamphilis C W, et al. The Amborella genome and the evolution of flowering plants[J]. Science, 2013, 342(6165): 1241089.	protein sequences were retrieved from the Joint Genome Institute (JGI) (http://www.phytozome.net)
