# Supplementary material for: A comprehensive analysis of cotton VQ gene superfamily reveals their potential and extensive roles in regulating cotton abiotic stress
Source: BMC Genomics. 2020 Nov 16;21:795. doi: 10.1186/s12864-020-07171-z (PMC7667805; doi:10.1186/s12864-020-07171-z)
Supplement: Supplementary file 7 — Additional file 7: Table S3. The list of paralogous VQ gene pairs in each of other examined species. [file 12864_2020_7171_MOESM7_ESM.xlsx]

## Sheet: Sheet1
Additional file 7: Table S3 The list of paralogous VQ gene pairs in each of other examined species.
Orthologous VQ gene pairs of G. hirsutum, G. arboreum, and G. raimondii .
Genes of At subgenome						Orthologous genes in G. arboreum						Genes of Dt subgenome						Orthologous genes of G. raimondii
ID	Name	Chr	Star	End		ID	Name	Chr	Star	End		ID	Name	Chr	Star	End		ID	Name	Chr	Star	End
GH_A01G0603	GhVQ01	Gh.A01	7355625	7356386		Ga01G0653	GaVQ02	Ga.Chr01	8668602	8669363		GH_D07G0387	GhVQ67	Gh.D07	3819515	3820027		Gorai.001G039000.1	GrVQ01	Gr.Chr01	3638826	3639500
GH_A01G1255	GhVQ02	Gh.A01	34601971	34603215		Ga01G1338	GaVQ03	Ga.Chr01	36694471	36695715		GH_D07G0910	GhVQ69	Gh.D07	10408070	10408654		Gorai.001G093400.1	GrVQ02	Gr.Chr01	10392223	10393758
GH_A03G0058	GhVQ07	Gh.A03	503107	504129		Ga01G2732	GaVQ05	Ga.Chr01	111737520	111738542		GH_D01G0355	GhVQ44	Gh.D01	3188703	3189032		Gorai.002G038600.1	GrVQ04	Gr.Chr02	3085749	3086317
GH_A01G2076	GhVQ03	Gh.A01	112329534	112329965		Ga02G1403	GaVQ06	Ga.Chr02	93389501	93389950		GH_D01G0587	GhVQ45	Gh.D01	6613770	6614522		Gorai.002G069400.1	GrVQ05	Gr.Chr02	8048444	8050064
GH_A01G2096	GhVQ04	Gh.A01	112635610	112636257		Ga02G1420	GaVQ07	Ga.Chr02	93649363	93650010		GH_D01G1324	GhVQ46	Gh.D01	23572918	23574162		Gorai.002G139900.1	GrVQ06	Gr.Chr02	24266863	24268840
GH_A01G2169	GhVQ05	Gh.A01	113873639	113874121		Ga02G1496	GaVQ08	Ga.Chr02	94998922	94999389		GH_D01G1426	GhVQ47	Gh.D01	28663698	28664051		Gorai.002G154000.1	GrVQ07	Gr.Chr02	31609529	31609955
GH_A04G0642	GhVQ10	Gh.A04	27422333	27422824		Ga04G1093	GaVQ09	Ga.Chr04	57776861	57777364		GH_D01G2139	GhVQ48	Gh.D01	59347799	59348227		Gorai.002G224500.1	GrVQ08	Gr.Chr02	58000003	58000651
GH_A05G4197	GhVQ17	Gh.A05	108485471	108485863		Ga04G1953	GaVQ10	Ga.Chr04	96100050	96100442		GH_D01G2190	GhVQ49	Gh.D01	60123476	60124123		Gorai.002G226300.1	GrVQ09	Gr.Chr02	58252023	58253235
GH_A05G0625	GhVQ11	Gh.A05	5663997	5664569		Ga05G0651	GaVQ11	Ga.Chr05	5774961	5775533		GH_D01G2254	GhVQ50	Gh.D01	61124460	61124924		Gorai.002G233400.1	GrVQ10	Gr.Chr02	59303577	59304105
GH_A05G1492	GhVQ12	Gh.A05	13740022	13740360		Ga05G1573	GaVQ12	Ga.Chr05	14021341	14021679		GH_D03G0847	GhVQ51	Gh.D03	27863681	27864406		Gorai.003G089500.1	GrVQ11	Gr.Chr03	25751332	25752625
GH_A05G1617	GhVQ13	Gh.A05	15185128	15185871		Ga05G1719	GaVQ13	Ga.Chr05	15489195	15490214		GH_D03G1907	GhVQ52	Gh.D03	53394421	53395443		Gorai.003G181800.1	GrVQ12	Gr.Chr03	45341646	45343914
GH_A05G2279	GhVQ14	Gh.A05	22218596	22219786		Ga05G2422	GaVQ14	Ga.Chr05	22858092	22859282		GH_D08G1074	GhVQ70	Gh.D08	29759619	29760284		Gorai.004G112000.1	GrVQ13	Gr.Chr04	25584480	25585145
GH_A05G2690	GhVQ15	Gh.A05	29014861	29015661		Ga05G2850	GaVQ15	Ga.Chr05	29538156	29538956		GH_D04G0946	GhVQ54	Gh.D04	24105164	24105655		Gorai.006G068000.1	GrVQ14	Gr.Chr06	27358431	27359021
GH_A05G3373	GhVQ16	Gh.A05	71091466	71092029		Ga05G3614	GaVQ16	Ga.Chr05	75955816	75956379		GH_D09G1388	GhVQ71	Gh.D09	40593043	40593549		Gorai.006G142700.1	GrVQ15	Gr.Chr06	40062726	40063143
GH_A04G0528	GhVQ09	Gh.A04	12632997	12633329		Ga05G3689	GaVQ17	Ga.Chr05	83153065	83153397		GH_D11G0540	GhVQ77	Gh.D11	4341657	4342157		Gorai.007G056800.1	GrVQ16	Gr.Chr07	4000985	4001943
GH_A04G0330	GhVQ08	Gh.A04	6462881	6463561		Ga05G3899	GaVQ18	Ga.Chr05	89734561	89735241		GH_D11G1672	GhVQ78	Gh.D11	16710549	16711046		Gorai.007G174400.1	GrVQ17	Gr.Chr07	16114297	16114767
GH_A06G0361	GhVQ18	Gh.A06	4262375	4263319		Ga06G0325	GaVQ19	Ga.Chr06	3404581	3405525		GH_D11G2183	GhVQ79	Gh.D11	27868561	27869097		Gorai.007G225500.1	GrVQ18	Gr.Chr07	27046228	27047158
GH_A06G0391	GhVQ19	Gh.A06	4670186	4671391		Ga06G0358	GaVQ20	Ga.Chr06	3895316	3896602		GH_D11G2328	GhVQ80	Gh.D11	34532612	34533925		Gorai.007G240000.1	GrVQ19	Gr.Chr07	32987122	32988679
GH_A06G1315	GhVQ20	Gh.A06	43153946	43154524		Ga06G1212	GaVQ21	Ga.Chr06	46739908	46740486		GH_D11G3493	GhVQ81	Gh.D11	68078746	68079279		Gorai.007G351100.1	GrVQ20	Gr.Chr07	58139987	58140767
GH_A06G1414	GhVQ21	Gh.A06	87121503	87122240		Ga06G1471	GaVQ22	Ga.Chr06	87145875	87146612		GH_D11G3494	GhVQ82	Gh.D11	68080103	68080627		Gorai.007G351200.1	GrVQ21	Gr.Chr07	58141334	58142323
GH_A07G0380	GhVQ22	Gh.A07	3918919	3919431		Ga07G0398	GaVQ23	Ga.Chr07	4233672	4234184		GH_D11G3509	GhVQ83	Gh.D11	68275071	68275535		Gorai.007G352700.1	GrVQ22	Gr.Chr07	58326332	58327385
GH_A07G0899	GhVQ23	Gh.A07	12035999	12036526		Ga07G0960	GaVQ24	Ga.Chr07	13062180	13062704		GH_D12G0005	GhVQ84	Gh.D12	42721	43359		Gorai.008G000200.1	GrVQ23	Gr.Chr08	40910	42234
GH_A07G0909	GhVQ24	Gh.A07	12129999	12130589		Ga07G0969	GaVQ25	Ga.Chr07	13187869	13188459		GH_D12G0479	GhVQ85	Gh.D12	7068330	7068989		Gorai.008G049400.1	GrVQ24	Gr.Chr08	6919683	6920321
GH_A08G1089	GhVQ26	Gh.A08	55177037	55177702		Ga08G1162	GaVQ27	Ga.Chr08	62451607	62452272		GH_D12G0482	GhVQ86	Gh.D12	7137337	7137957		Gorai.008G049600.1	GrVQ25	Gr.Chr08	6985342	6986635
GH_A10G2044	GhVQ30	Gh.A10	103968662	103969084		Ga10G0818	GaVQ28	Ga.Chr10	16775247	16775669		GH_D12G0916	GhVQ87	Gh.D12	26445416	26445970		Gorai.008G084600.1	GrVQ26	Gr.Chr08	18235440	18236008
GH_A10G0840	GhVQ29	Gh.A10	13730699	13731310		Ga10G2171	GaVQ30	Ga.Chr10	114340867	114341477		GH_D12G1088	GhVQ88	Gh.D12	36271386	36272684		Gorai.008G104800.1	GrVQ27	Gr.Chr08	32632567	32634655
GH_A10G0426	GhVQ28	Gh.A10	3783996	3784373		Ga10G2643	GaVQ31	Ga.Chr10	125534812	125535189		GH_D05G0622	GhVQ55	Gh.D05	4939603	4940202		Gorai.009G064400.1	GrVQ28	Gr.Chr09	4585317	4586353
GH_A11G3503	GhVQ37	Gh.A11	118376684	118377148		Ga11G0314	GaVQ32	Ga.Chr11	4014212	4014676		GH_D05G1514	GhVQ56	Gh.D05	12723430	12723768		Gorai.009G154700.1	GrVQ29	Gr.Chr09	11863296	11863731
GH_A11G3486	GhVQ35	Gh.A11	118173159	118173692		Ga11G0331	GaVQ33	Ga.Chr11	4214086	4214616		GH_D05G1645	GhVQ57	Gh.D05	13988714	13989454		Gorai.009G168800.1	GrVQ30	Gr.Chr09	12994913	12995930
GH_A11G2110	GhVQ33	Gh.A11	44599920	44601233		Ga11G1624	GaVQ35	Ga.Chr11	66886403	66887716		GH_D05G2299	GhVQ58	Gh.D05	20189905	20191098		Gorai.009G238300.1	GrVQ31	Gr.Chr09	18923832	18925025
GH_A11G2259	GhVQ34	Gh.A11	59319039	59319575		Ga11G1792	GaVQ36	Ga.Chr11	82200669	82201205		GH_D05G2707	GhVQ59	Gh.D05	25337251	25338051		Gorai.009G281800.1	GrVQ32	Gr.Chr09	23846494	23847294
GH_A11G1638	GhVQ32	Gh.A11	19669566	19670168		Ga11G2364	GaVQ37	Ga.Chr11	103364833	103365363		GH_D05G3392	GhVQ60	Gh.D05	47964414	47964977		Gorai.009G347500.1	GrVQ33	Gr.Chr09	42996266	42997147
GH_A11G0520	GhVQ31	Gh.A11	4573973	4574467		Ga11G3565	GaVQ38	Ga.Chr11	119770669	119771163		GH_D05G3729	GhVQ62	Gh.D05	57168194	57168874		Gorai.009G384400.1	GrVQ34	Gr.Chr09	52148752	52150015
GH_A12G1092	GhVQ42	Gh.A12	74951423	74952721		Ga12G1987	GaVQ39	Ga.Chr12	34212019	34213317		GH_D06G0345	GhVQ63	Gh.D06	3997766	3998722		Gorai.010G038300.1	GrVQ35	Gr.Chr10	3571492	3574060
GH_A12G0901	GhVQ41	Gh.A12	43855683	43856237		Ga12G2153	GaVQ40	Ga.Chr12	64055575	64056129		GH_D06G0366	GhVQ64	Gh.D06	4323263	4324546		Gorai.010G042200.1	GrVQ36	Gr.Chr10	3936021	3938688
GH_A12G0470	GhVQ40	Gh.A12	9281225	9281845		Ga12G2627	GaVQ41	Ga.Chr12	97314640	97315260		GH_D06G1148	GhVQ65	Gh.D06	24528414	24528992		Gorai.010G119600.1	GrVQ37	Gr.Chr10	24000804	24001806
GH_A12G0465	GhVQ39	Gh.A12	9188284	9188949		Ga12G2630	GaVQ42	Ga.Chr12	97667375	97668040		GH_D06G1493	GhVQ66	Gh.D06	45392104	45392841		Gorai.010G154500.1	GrVQ38	Gr.Chr10	42421834	42423240
GH_A12G0006	GhVQ38	Gh.A12	88526	89164		Ga12G2910	GaVQ43	Ga.Chr12	103001052	103001690		GH_D10G0449	GhVQ73	Gh.D10	3626999	3627379		Gorai.011G044800.1	GrVQ39	Gr.Chr11	3360599	3361238
GH_A13G1967	GhVQ43	Gh.A13	102796650	102796982		Ga13G2127	GaVQ44	Ga.Chr13	115719959	115720291		GH_D10G1122	GhVQ74	Gh.D10	14447421	14448743		Gorai.011G113000.1	GrVQ40	Gr.Chr11	14227178	14229131
GH_A02G1193	GhVQ06	Gh.A02	51879861	51880586		Ga14G0268	GaVQ45	Ga.tig00001744	73439	74164		GH_D10G1156	GhVQ75	Gh.D10	15331876	15332487		Gorai.011G116000.1	GrVQ41	Gr.Chr11	15178174	15179308
												GH_D10G2155	GhVQ76	Gh.D10	56686771	56687193		Gorai.011G217100.1	GrVQ43	Gr.Chr11	52270072	52270818
												GH_D04G0182	GhVQ53	Gh.D04	2380797	2381189		Gorai.012G018900.1	GrVQ44	Gr.Chr12	2257419	2258087
												GH_D13G1932	GhVQ89	Gh.D13	57102470	57102748		Gorai.013G186400.1	GrVQ45	Gr.Chr13	48615105	48615437
Orthologous VQ gene pairs of G. barbadense , G. arboreum, and G. raimondii .
Genes of At subgenome						Orthologous genes in G. arboreum						Genes of Dt subgenome						Orthologous genes of G. raimondii
ID	Name	Chr	Star	End		ID	Name	Chr	Star	End		ID	Name	Chr	Star	End		ID	Name	Chr	Star	End
GB_A01G0355	GBVQ01	Gb.A01	3415516	3415845		Ga01G0385	GaVQ01	Ga.Chr01	3552154	3552483		GB_D01G0376	GBVQ43	Gb.D01	3557800	3558129		Gorai.002G038600.1	GrVQ04	Gr.Chr02	3085749	3086317
GB_A01G0588	GBVQ02	Gb.A01	7361031	7361786		Ga01G0653	GaVQ02	Ga.Chr01	8668602	8669363		GB_D01G0605	GBVQ44	Gb.D01	6807527	6808279		Gorai.002G069400.1	GrVQ05	Gr.Chr02	8048444	8050064
GB_A01G1290	GBVQ03	Gb.A01	33507919	33509163		Ga01G1338	GaVQ03	Ga.Chr01	36694471	36695715		GB_D01G1383	GBVQ45	Gb.D01	23915512	23916756		Gorai.002G139900.1	GrVQ06	Gr.Chr02	24266863	24268840
GB_A01G2181	GBVQ04	Gb.A01	109696783	109697232		Ga02G1403	GaVQ06	Ga.Chr02	93389501	93389950		GB_D01G1487	GBVQ46	Gb.D01	28900226	28900579		Gorai.002G154000.1	GrVQ07	Gr.Chr02	31609529	31609955
GB_A01G2201	GBVQ05	Gb.A01	110004260	110004907		Ga02G1420	GaVQ07	Ga.Chr02	93649363	93650010		GB_D01G2228	GBVQ47	Gb.D01	58314133	58314561		Gorai.002G224500.1	GrVQ08	Gr.Chr02	58000003	58000651
GB_A01G2270	GBVQ06	Gb.A01	111290619	111291101		Ga02G1496	GaVQ08	Ga.Chr02	94998922	94999389		GB_D01G2282	GBVQ48	Gb.D01	59123594	59124241		Gorai.002G226300.1	GrVQ09	Gr.Chr02	58252023	58253235
GB_A02G1208	GBVQ07	Gb.A02	51971839	51972564		Ga14G0268	GaVQ45	Ga.tig00001744	73439	74164		GB_D01G2354	GBVQ49	Gb.D01	60147157	60147621		Gorai.002G233400.1	GrVQ10	Gr.Chr02	59303577	59304105
GB_A03G0056	GBVQ08	Gb.A03	514306	515328		Ga01G2732	GaVQ05	Ga.Chr01	111737520	111738542		GB_D03G0851	GBVQ50	Gb.D03	27255725	27256450		Gorai.003G089500.1	GrVQ11	Gr.Chr03	25751332	25752625
GB_A04G0351	GBVQ09	Gb.A04	6805604	6806284		Ga05G3899	GaVQ18	Ga.Chr05	89734561	89735241		GB_D03G1936	GBVQ51	Gb.D03	53324497	53325519		Gorai.003G181800.1	GrVQ12	Gr.Chr03	45341646	45343914
GB_A04G0538	GBVQ10	Gb.A04	11948329	11948661		Ga05G3689	GaVQ17	Ga.Chr05	83153065	83153397		GB_D04G0177	GBVQ52	Gb.D04	2214826	2215218		Gorai.012G018900.1	GrVQ44	Gr.Chr12	2257419	2258087
GB_A04G0668	GBVQ11	Gb.A04	25839830	25840321		Ga04G1093	GaVQ09	Ga.Chr04	57776861	57777364		GB_D04G0993	GBVQ53	Gb.D04	24085447	24085956		Gorai.006G068000.1	GrVQ14	Gr.Chr06	27358431	27359021
GB_A05G0628	GBVQ12	Gb.A05	5961401	5961973		Ga05G0651	GaVQ11	Ga.Chr05	5774961	5775533		GB_D05G0621	GBVQ54	Gb.D05	5128770	5129366		Gorai.009G064400.1	GrVQ28	Gr.Chr09	4585317	4586353
GB_A05G1508	GBVQ13	Gb.A05	14152871	14153209		Ga05G1573	GaVQ12	Ga.Chr05	14021341	14021679		GB_D05G1524	GBVQ55	Gb.D05	12965861	12966199		Gorai.009G154700.1	GrVQ29	Gr.Chr09	11863296	11863731
GB_A05G1638	GBVQ14	Gb.A05	15599470	15600213		Ga05G1719	GaVQ13	Ga.Chr05	15489195	15490214		GB_D05G1659	GBVQ56	Gb.D05	14220622	14221907		Gorai.009G168800.1	GrVQ30	Gr.Chr09	12994913	12995930
GB_A05G2309	GBVQ16	Gb.A05	22655496	22656686		Ga05G2422	GaVQ14	Ga.Chr05	22858092	22859282		GB_D05G2317	GBVQ57	Gb.D05	20550338	20551531		Gorai.009G238300.1	GrVQ31	Gr.Chr09	18923832	18925025
GB_A05G2728	GBVQ17	Gb.A05	29414750	29415550		Ga05G2850	GaVQ15	Ga.Chr05	29538156	29538956		GB_D05G2720	GBVQ58	Gb.D05	25528024	25528824		Gorai.009G281800.1	GrVQ32	Gr.Chr09	23846494	23847294
GB_A05G3438	GBVQ18	Gb.A05	67216608	67217171		Ga05G3614	GaVQ16	Ga.Chr05	75955816	75956379		GB_D05G3424	GBVQ59	Gb.D05	48660440	48661003		Gorai.009G347500.1	GrVQ33	Gr.Chr09	42996266	42997147
GB_A05G4292	GBVQ19	Gb.A05	105259739	105260131		Ga04G1953	GaVQ10	Ga.Chr04	96100050	96100442		GB_D05G3733	GBVQ61	Gb.D05	59350386	59351063		Gorai.009G384400.1	GrVQ34	Gr.Chr09	52148752	52150015
GB_A06G0369	GBVQ20	Gb.A06	4311437	4312381		Ga06G0325	GaVQ19	Ga.Chr06	3404581	3405525		GB_D06G0363	GBVQ62	Gb.D06	3916413	3917369		Gorai.010G038300.1	GrVQ35	Gr.Chr10	3571492	3574060
GB_A06G0398	GBVQ21	Gb.A06	4771450	4772655		Ga06G0358	GaVQ20	Ga.Chr06	3895316	3896602		GB_D06G0392	GBVQ63	Gb.D06	4256632	4257834		Gorai.010G042200.1	GrVQ36	Gr.Chr10	3936021	3938688
GB_A06G1461	GBVQ22	Gb.A06	80596965	80597675		Ga06G1471	GaVQ22	Ga.Chr06	87145875	87146612		GB_D06G1196	GBVQ64	Gb.D06	23949685	23950263		Gorai.010G119600.1	GrVQ37	Gr.Chr10	24000804	24001806
GB_A07G0373	GBVQ23	Gb.A07	4085140	4085652		Ga07G0398	GaVQ23	Ga.Chr07	4233672	4234184		GB_D06G1545	GBVQ65	Gb.D06	42987798	42988535		Gorai.010G154500.1	GrVQ38	Gr.Chr10	42421834	42423240
GB_A07G0895	GBVQ24	Gb.A07	12603997	12604521		Ga07G0960	GaVQ24	Ga.Chr07	13062180	13062704		GB_D07G0381	GBVQ66	Gb.D07	3880663	3881061		Gorai.001G039000.1	GrVQ01	Gr.Chr01	3638826	3639500
GB_A07G0905	GBVQ25	Gb.A07	12704992	12705582		Ga07G0969	GaVQ25	Ga.Chr07	13187869	13188459		GB_D07G0906	GBVQ68	Gb.D07	10530431	10531024		Gorai.001G093400.1	GrVQ02	Gr.Chr01	10392223	10393758
GB_A07G2105	GBVQ26	Gb.A07	80934401	80934880		Ga07G2099	GaVQ26	Ga.Chr07	83363105	83363584		GB_D07G2144	GBVQ69	Gb.D07	47463745	47464224		Gorai.001G212200.1	GrVQ03	Gr.Chr01	42340366	42342035
GB_A08G1146	GBVQ27	Gb.A08	52034860	52035525		Ga08G1162	GaVQ27	Ga.Chr08	62451607	62452272		GB_D08G1127	GBVQ70	Gb.D08	28656313	28656978		Gorai.004G112000.1	GrVQ13	Gr.Chr04	25584480	25585145
GB_A10G0424	GBVQ29	Gb.A10	3811173	3811550		Ga10G2643	GaVQ31	Ga.Chr10	125534812	125535189		GB_D09G1396	GBVQ71	Gb.D09	42018529	42019035		Gorai.006G142700.1	GrVQ15	Gr.Chr06	40062726	40063143
GB_A10G0876	GBVQ30	Gb.A10	13876581	13877192		Ga10G2171	GaVQ30	Ga.Chr10	114340867	114341477		GB_D10G0431	GBVQ72	Gb.D10	3647833	3648213		Gorai.011G044800.1	GrVQ39	Gr.Chr11	3360599	3361238
GB_A10G2177	GBVQ31	Gb.A10	99334584	99335006		Ga10G0818	GaVQ28	Ga.Chr10	16775247	16775669		GB_D10G1113	GBVQ73	Gb.D10	14730856	14732178		Gorai.011G113000.1	GrVQ40	Gr.Chr11	14227178	14229131
GB_A11G0527	GBVQ32	Gb.A11	4711948	4712442		Ga11G3565	GaVQ38	Ga.Chr11	119770669	119771163		GB_D10G1142	GBVQ74	Gb.D10	15639475	15640086		Gorai.011G116000.1	GrVQ41	Gr.Chr11	15178174	15179308
GB_A11G1642	GBVQ33	Gb.A11	19592114	19592635		Ga11G2364	GaVQ37	Ga.Chr11	103364833	103365363		GB_D10G1193	GBVQ75	Gb.D10	17225653	17226165		Gorai.011G121400.1	GrVQ42	Gr.Chr11	16780669	16783565
GB_A11G2145	GBVQ34	Gb.A11	43097147	43098460		Ga11G1624	GaVQ35	Ga.Chr11	66886403	66887716		GB_D10G2162	GBVQ76	Gb.D10	55297728	55298150		Gorai.011G217100.1	GrVQ43	Gr.Chr11	52270072	52270818
GB_A11G2307	GBVQ35	Gb.A11	57134397	57134933		Ga11G1792	GaVQ36	Ga.Chr11	82200669	82201205		GB_D11G0539	GBVQ77	Gb.D11	4309913	4310413		Gorai.007G056800.1	GrVQ16	Gr.Chr07	4000985	4001943
GB_A11G3562	GBVQ36	Gb.A11	113119965	113120492		Ga11G0331	GaVQ33	Ga.Chr11	4214086	4214616		GB_D11G1693	GBVQ78	Gb.D11	16731676	16732194		Gorai.007G174400.1	GrVQ17	Gr.Chr07	16114297	16114767
GB_A11G3577	GBVQ37	Gb.A11	113326219	113326683		Ga11G0314	GaVQ32	Ga.Chr11	4014212	4014676		GB_D11G2226	GBVQ79	Gb.D11	27923694	27924230		Gorai.007G225500.1	GrVQ18	Gr.Chr07	27046228	27047158
GB_A12G0004	GBVQ38	Gb.A12	83316	83954		Ga12G2910	GaVQ43	Ga.Chr12	103001052	103001690		GB_D11G2369	GBVQ80	Gb.D11	34409470	34410783		Gorai.007G240000.1	GrVQ19	Gr.Chr07	32987122	32988679
GB_A12G0487	GBVQ39	Gb.A12	9295603	9296268		Ga12G2630	GaVQ42	Ga.Chr12	97667375	97668040		GB_D11G3536	GBVQ81	Gb.D11	68802924	68803457		Gorai.007G351100.1	GrVQ20	Gr.Chr07	58139987	58140767
GB_A12G0489	GBVQ40	Gb.A12	9388277	9388897		Ga12G2627	GaVQ41	Ga.Chr12	97314640	97315260		GB_D11G3537	GBVQ82	Gb.D11	68804281	68804805		Gorai.007G351200.1	GrVQ21	Gr.Chr07	58141334	58142323
GB_A12G0929	GBVQ41	Gb.A12	42206491	42207045		Ga12G2153	GaVQ40	Ga.Chr12	64055575	64056129		GB_D11G3552	GBVQ83	Gb.D11	68993900	68994364		Gorai.007G352700.1	GrVQ22	Gr.Chr07	58326332	58327385
GB_A12G1142	GBVQ42	Gb.A12	68493402	68494700		Ga12G1987	GaVQ39	Ga.Chr12	34212019	34213317		GB_D12G0005	GBVQ84	Gb.D12	43457	44095		Gorai.008G000200.1	GrVQ23	Gr.Chr08	40910	42234
												GB_D12G0484	GBVQ85	Gb.D12	6939325	6939981		Gorai.008G049400.1	GrVQ24	Gr.Chr08	6919683	6920321
												GB_D12G0487	GBVQ86	Gb.D12	7016819	7017439		Gorai.008G049600	GrVQ25	Gr.Chr08	6985342	6986635
												GB_D12G0840	GBVQ87	Gb.D12	25575417	25575971		Gorai.008G084600.1	GrVQ26	Gr.Chr08	18235440	18236008
												GB_D12G1128	GBVQ88	Gb.D12	35166452	35167750		Gorai.008G104800.1	GrVQ27	Gr.Chr08	32632567	32634655
Orthologous VQ gene pairs of G.hirsutum and G. barbadense
Genes of At subgenome of G.barbadense						Genes of At subgenome of G.hirsutum						Genes of Dt subgenome of G.barbadense						Genes of Dt subgenome of G.hirsutum
ID	Name	Chr	Star	End		ID	Name	Chr	Star	End		ID	Name	Chr	Star	End		ID	Name	Chr	Star	End
GB_A01G0588	GBVQ02	Gb.A01	7361031	7361786		GH_A01G0603	GhVQ01	Gh.A01	7355625	7356386		GB_D01G0376	GBVQ43	Gb.D01	3557800	3558129		GH_D01G0355	GhVQ44	Gh.D01	3188703	3189032
GB_A01G1290	GBVQ03	Gb.A01	33507919	33509163		GH_A01G1255	GhVQ02	Gh.A01	34601971	34603215		GB_D01G0605	GBVQ44	Gb.D01	6807527	6808279		GH_D01G0587	GhVQ45	Gh.D01	6613770	6614522
GB_A01G2181	GBVQ04	Gb.A01	109696783	109697232		GH_A01G2076	GhVQ03	Gh.A01	112000000	112000000		GB_D01G1383	GBVQ45	Gb.D01	23915512	23916756		GH_D01G1324	GhVQ46	Gh.D01	23572918	23574162
GB_A01G2201	GBVQ05	Gb.A01	110004260	110004907		GH_A01G2096	GhVQ04	Gh.A01	113000000	113000000		GB_D01G1487	GBVQ46	Gb.D01	28900226	28900579		GH_D01G1426	GhVQ47	Gh.D01	28663698	28664051
GB_A01G2270	GBVQ06	Gb.A01	111290619	111291101		GH_A01G2169	GhVQ05	Gh.A01	114000000	114000000		GB_D01G2228	GBVQ47	Gb.D01	58314133	58314561		GH_D01G2139	GhVQ48	Gh.D01	59347799	59348227
GB_A02G1208	GBVQ07	Gb.A02	51971839	51972564		GH_A02G1193	GhVQ06	Gh.A02	51879861	51880586		GB_D01G2282	GBVQ48	Gb.D01	59123594	59124241		GH_D01G2190	GhVQ49	Gh.D01	60123476	60124123
GB_A03G0056	GBVQ08	Gb.A03	514306	515328		GH_A03G0058	GhVQ07	Gh.A03	503107	504129		GB_D01G2354	GBVQ49	Gb.D01	60147157	60147621		GH_D01G2254	GhVQ50	Gh.D01	61124460	61124924
GB_A04G0351	GBVQ09	Gb.A04	6805604	6806284		GH_A04G0330	GhVQ08	Gh.A04	6462881	6463561		GB_D03G0851	GBVQ50	Gb.D03	27255725	27256450		GH_D03G0847	GhVQ51	Gh.D03	27863681	27864406
GB_A04G0538	GBVQ10	Gb.A04	11948329	11948661		GH_A04G0528	GhVQ09	Gh.A04	12632997	12633329		GB_D03G1936	GBVQ51	Gb.D03	53324497	53325519		GH_D03G1907	GhVQ52	Gh.D03	53394421	53395443
GB_A04G0668	GBVQ11	Gb.A04	25839830	25840321		GH_A04G0642	GhVQ10	Gh.A04	27422333	27422824		GB_D04G0177	GBVQ52	Gb.D04	2214826	2215218		GH_D04G0182	GhVQ53	Gh.D04	2380797	2381189
GB_A05G0628	GBVQ12	Gb.A05	5961401	5961973		GH_A05G0625	GhVQ11	Gh.A05	5663997	5664569		GB_D04G0993	GBVQ53	Gb.D04	24085447	24085956		GH_D04G0946	GhVQ54	Gh.D04	24105164	24105655
GB_A05G1508	GBVQ13	Gb.A05	14152871	14153209		GH_A05G1492	GhVQ12	Gh.A05	13740022	13740360		GB_D05G0621	GBVQ54	Gb.D05	5128770	5129366		GH_D05G0622	GhVQ55	Gh.D05	4939603	4940202
GB_A05G1638	GBVQ14	Gb.A05	15599470	15600213		GH_A05G1617	GhVQ13	Gh.A05	15185128	15185871		GB_D05G1524	GBVQ55	Gb.D05	12965861	12966199		GH_D05G1514	GhVQ56	Gh.D05	12723430	12723768
GB_A05G2309	GBVQ16	Gb.A05	22655496	22656686		GH_A05G2279	GhVQ14	Gh.A05	22218596	22219786		GB_D05G1659	GBVQ56	Gb.D05	14220622	14221907		GH_D05G1645	GhVQ57	Gh.D05	13988714	13989454
GB_A05G2728	GBVQ17	Gb.A05	29414750	29415550		GH_A05G2690	GhVQ15	Gh.A05	29014861	29015661		GB_D05G2317	GBVQ57	Gb.D05	20550338	20551531		GH_D05G2299	GhVQ58	Gh.D05	20189905	20191098
GB_A05G3438	GBVQ18	Gb.A05	67216608	67217171		GH_A05G3373	GhVQ16	Gh.A05	71091466	71092029		GB_D05G2720	GBVQ58	Gb.D05	25528024	25528824		GH_D05G2707	GhVQ59	Gh.D05	25337251	25338051
GB_A05G4292	GBVQ19	Gb.A05	105259739	105260131		GH_A05G4197	GhVQ17	Gh.A05	108000000	108000000		GB_D05G3424	GBVQ59	Gb.D05	48660440	48661003		GH_D05G3392	GhVQ60	Gh.D05	47964414	47964977
GB_A06G0369	GBVQ20	Gb.A06	4311437	4312381		GH_A06G0361	GhVQ18	Gh.A06	4262375	4263319		GB_D05G3552	GBVQ60	Gb.D05	53257539	53257826		GH_D05G3528	GhVQ61	Gh.D05	52473441	52473728
GB_A06G0398	GBVQ21	Gb.A06	4771450	4772655		GH_A06G0391	GhVQ19	Gh.A06	4670186	4671391		GB_D05G3733	GBVQ61	Gb.D05	59350386	59351063		GH_D05G3729	GhVQ62	Gh.D05	57168194	57168874
GB_A06G1461	GBVQ22	Gb.A06	80596965	80597675		GH_A06G1414	GhVQ21	Gh.A06	87121503	87122240		GB_D06G0363	GBVQ62	Gb.D06	3916413	3917369		GH_D06G0345	GhVQ63	Gh.D06	3997766	3998722
GB_A07G0373	GBVQ23	Gb.A07	4085140	4085652		GH_A07G0380	GhVQ22	Gh.A07	3918919	3919431		GB_D06G0392	GBVQ63	Gb.D06	4256632	4257834		GH_D06G0366	GhVQ64	Gh.D06	4323263	4324546
GB_A07G0895	GBVQ24	Gb.A07	12603997	12604521		GH_A07G0899	GhVQ23	Gh.A07	12035999	12036526		GB_D06G1196	GBVQ64	Gb.D06	23949685	23950263		GH_D06G1148	GhVQ65	Gh.D06	24528414	24528992
GB_A07G0905	GBVQ25	Gb.A07	12704992	12705582		GH_A07G0909	GhVQ24	Gh.A07	12129999	12130589		GB_D06G1545	GBVQ65	Gb.D06	42987798	42988535		GH_D06G1493	GhVQ66	Gh.D06	45392104	45392841
GB_A08G1146	GBVQ27	Gb.A08	52034860	52035525		GH_A08G1089	GhVQ26	Gh.A08	55177037	55177702		GB_D07G0381	GBVQ66	Gb.D07	3880663	3881061		GH_D07G0387	GhVQ67	Gh.D07	3819515	3820027
GB_A08G1930	GBVQ28	Gb.A08	105641381	105647866		GH_A08G1826	GhVQ27	Gh.A08	111000000	111000000		GB_D07G0897	GBVQ67	Gb.D07	10423057	10423581		GH_D07G0900	GhVQ68	Gh.D07	10308075	10308599
GB_A10G0424	GBVQ29	Gb.A10	3811173	3811550		GH_A10G0426	GhVQ28	Gh.A10	3783996	3784373		GB_D07G0906	GBVQ68	Gb.D07	10530431	10531024		GH_D07G0910	GhVQ69	Gh.D07	10408070	10408654
GB_A10G0876	GBVQ30	Gb.A10	13876581	13877192		GH_A10G0840	GhVQ29	Gh.A10	13730699	13731310		GB_D08G1127	GBVQ70	Gb.D08	28656313	28656978		GH_D08G1074	GhVQ70	Gh.D08	29759619	29760284
GB_A10G2177	GBVQ31	Gb.A10	99334584	99335006		GH_A10G2044	GhVQ30	Gh.A10	104000000	104000000		GB_D09G1396	GBVQ71	Gb.D09	42018529	42019035		GH_D09G1388	GhVQ71	Gh.D09	40593043	40593549
GB_A11G0527	GBVQ32	Gb.A11	4711948	4712442		GH_A11G0520	GhVQ31	Gh.A11	4573973	4574467		GB_D10G0431	GBVQ72	Gb.D10	3647833	3648213		GH_D10G0449	GhVQ73	Gh.D10	3626999	3627379
GB_A11G1642	GBVQ33	Gb.A11	19592114	19592635		GH_A11G1638	GhVQ32	Gh.A11	19669566	19670168		GB_D10G1113	GBVQ73	Gb.D10	14730856	14732178		GH_D10G1122	GhVQ74	Gh.D10	14447421	14448743
GB_A11G2145	GBVQ34	Gb.A11	43097147	43098460		GH_A11G2110	GhVQ33	Gh.A11	44599920	44601233		GB_D10G1142	GBVQ74	Gb.D10	15639475	15640086		GH_D10G1156	GhVQ75	Gh.D10	15331876	15332487
GB_A11G2307	GBVQ35	Gb.A11	57134397	57134933		GH_A11G2259	GhVQ34	Gh.A11	59319039	59319575		GB_D11G0539	GBVQ77	Gb.D11	4309913	4310413		GH_D11G0540	GhVQ77	Gh.D11	4341657	4342157
GB_A11G3562	GBVQ36	Gb.A11	113119965	113120492		GH_A11G3486	GhVQ35	Gh.A11	118000000	118000000		GB_D11G1693	GBVQ78	Gb.D11	16731676	16732194		GH_D11G1672	GhVQ78	Gh.D11	16710549	16711046
GB_A11G3577	GBVQ37	Gb.A11	113326219	113326683		GH_A11G3503	GhVQ37	Gh.A11	118000000	118000000		GB_D11G2226	GBVQ79	Gb.D11	27923694	27924230		GH_D11G2183	GhVQ79	Gh.D11	27868561	27869097
GB_A12G0004	GBVQ38	Gb.A12	83316	83954		GH_A12G0006	GhVQ38	Gh.A12	88526	89164		GB_D11G2369	GBVQ80	Gb.D11	34409470	34410783		GH_D11G2328	GhVQ80	Gh.D11	34532612	34533925
GB_A12G0487	GBVQ39	Gb.A12	9295603	9296268		GH_A12G0465	GhVQ39	Gh.A12	9188284	9188949		GB_D11G3536	GBVQ81	Gb.D11	68802924	68803457		GH_D11G3493	GhVQ81	Gh.D11	68078746	68079279
GB_A12G0489	GBVQ40	Gb.A12	9388277	9388897		GH_A12G0470	GhVQ40	Gh.A12	9281225	9281845		GB_D11G3537	GBVQ82	Gb.D11	68804281	68804805		GH_D11G3494	GhVQ82	Gh.D11	68080103	68080627
GB_A12G0929	GBVQ41	Gb.A12	42206491	42207045		GH_A12G0901	GhVQ41	Gh.A12	43855683	43856237		GB_D11G3552	GBVQ83	Gb.D11	68993900	68994364		GH_D11G3509	GhVQ83	Gh.D11	68275071	68275535
GB_A12G1142	GBVQ42	Gb.A12	68493402	68494700		GH_A12G1092	GhVQ42	Gh.A12	74951423	74952721		GB_D12G0005	GBVQ84	Gb.D12	43457	44095		GH_D12G0005	GhVQ84	Gh.D12	42721	43359
												GB_D12G0484	GBVQ85	Gb.D12	6939325	6939981		GH_D12G0479	GhVQ85	Gh.D12	7068330	7068989
												GB_D12G0840	GBVQ87	Gb.D12	25575417	25575971		GH_D12G0916	GhVQ87	Gh.D12	26445416	26445970
												GB_D12G1128	GBVQ88	Gb.D12	35166452	35167750		GH_D12G1088	GhVQ88	Gh.D12	36271386	36272684
