# Supplementary material for: A comprehensive analysis of cotton VQ gene superfamily reveals their potential and extensive roles in regulating cotton abiotic stress
Source: BMC Genomics. 2020 Nov 16;21:795. doi: 10.1186/s12864-020-07171-z (PMC7667805; doi:10.1186/s12864-020-07171-z)
Supplement: Supplementary file 10 — Additional file 10: Table S5. List of predicted known microRNA target sites of VQ transcripts in Gossypium species. [file 12864_2020_7171_MOESM10_ESM.xlsx]

## Sheet: Sheet1
Additional file 10: Table S5. The predictions of GhVQ genes targeted by the miRNAs of G. hirsutum .
Target_Acc.	miRNA_Acc.	Expectation	UPE	miRNA		Target			miRNA_aligned_fragment	alignment	Target_aligned_fragment	Inhibition	Multiplicity
				start	end	start	end	region
GhVQ02	ghr-miR172	5	-1	1	21	1148	1168	CDS	AGAAUCCUGAUGAUGCUGCAG	: ::. : ::::::: ::::	CAGCGUCCUCAUCAGCAUUCC	Cleavage	1
GhVQ03	ghr-miR7505	4.5	-1	1	21	299	319	CDS	UUCAGAAACCAUCCCUUCCUU	::: :.: :.:::::::: ::	AAGAAGGAGGUGGUUUCUUAA	Cleavage	1
GhVQ04	ghr-miR2948-5p	5	-1	1	22	606	627	CDS	UGUGGGAGAGUUGGGCAAGAAU	.:: ::: .::.::::::	CAGUUUUCCCUGCUUUCCCACU	Cleavage	1
GhVQ07	ghr-miR7508	5	-1	1	21	975	995	CDS	CAAGAAAAGAAGUCGGGAGAG	::.:.:..::.::: :::	ACCUUCUGGUUUUUUUCCUUU	Cleavage	1
GhVQ09	ghr-miR3476-5p	5	-1	1	21	135	154	CDS	UGAACUGGGUUUGUUGGCUGC	: ::::::::: :::.:::.	GAAGCCAACAA-CCCGGUUUU	Translation	1
GhVQ11	ghr-miR7494	5	-1	1	23	85	107	CDS	AGCUUGUGGACUAGUUUUAACAA	..: ::.::::: :::::	UUCAGGGACCUGGUCCAAAAGCU	Cleavage	1
GhVQ16	ghr-miR7513	5	-1	1	21	413	433	CDS	AAUCAGCCAGGAAUCGUUUGA	: :. : .::.::::.::::	UAAGUCAGUUUCUGGUUGAUA	Cleavage	1
GhVQ18	ghr-miR2948-5p	5	-1	1	22	85	106	CDS	UGUGGGAGAGUUGGGCAAGAAU	::: : :.::.:::::.:	CACCUUAACAAGCUUUCCCAUA	Cleavage	1
	ghr-miR7510a	5	-1	1	24	58	81	CDS	AAGGUCAUGAUCUUUAGCGGCGUU	::.::::::: :::::	GCUAACAAUAGAGAUCAUUACCUU	Cleavage	1
GhVQ19	ghr-miR7494	5	-1	1	23	11	33	CDS	AGCUUGUGGACUAGUUUUAACAA	::. : ::::..:::: ::	GUAAUAGUAGUAGUUUACAAUCU	Cleavage	1
GhVQ22	ghr-miR7494	5	-1	1	23	79	101	CDS	AGCUUGUGGACUAGUUUUAACAA	:.: .:.::::: :::::	UUCAGAGACUUGGUCCAGAAGCU	Cleavage	1
GhVQ27	ghr-miR2950	3.5	-1	1	21	633	653	CDS	UGGUGUGCAGGGGGUGGAAUA	.:::: ::.::::: :::.:	AGUUCCCCCUCCUGCUCACUA	Cleavage	1
	ghr-miR7502	5	-1	1	24	149	172	CDS	UUUUUAACAGUAGAAAUGAAUGAA	: :.::: ::::::::::.	GGAACUUAUUAAGACUGUUAAAAG	Cleavage	1
GhVQ33	ghr-miR7491	4	-1	1	24	257	280	CDS	UGGGAUCUUCGAGAGGAUUGAGCC	::::::::.:.: :::...	ACCCAAAUCCUCUUGGAAAUCUUG	Cleavage	1
	ghr-miR479	5	-1	1	22	1030	1051	CDS	CGUGAUAUUGGUUCGGCUCAUC	::.:..::..::. .:::::	UUUGGGUUGAGUCAGGGUCACG	Cleavage	1
	ghr-miR7504a	5	-1	1	24	327	350	CDS	UAUGAAACUGUGAUUCCACGUCAU	::::. ::..:: :::::	UGUUGGUGGGUUCGUAGCUUCAUC	Cleavage	1
GhVQ35	ghr-miR2948-5p	4	-1	1	22	492	513	CDS	UGUGGGAGAGUUGGGCAAGAAU	.:: :: ::.:.:::::::	CACUUUUCCGAAUUUUCCCACA	Cleavage	1
GhVQ36	ghr-miR2948-5p	4	-1	1	22	486	507	CDS	UGUGGGAGAGUUGGGCAAGAAU	.:: :: :.::.:::::::	AACUUUCCCGAGCUUUCCCACA	Cleavage	1
GhVQ37	ghr-miR7491	4	-1	1	24	180	202	CDS	UGGGAUCUUCGAGAGGAUUGAGCC	::: :: :.:: :::::::::::	UGCUGAA-CUUCCCGAAGAUCCCA	Cleavage	1
GhVQ39	ghr-miR399c	4.5	-1	1	21	572	592	CDS	UGCCAAAGGAGAGUUGGCCUU	::::: :..:.::.:::: ::	AAGGCGAGUUUUCUUUUGACA	Cleavage	1
	ghr-miR156c	5	-1	1	20	573	592	CDS	UGUCAGAAGAGAGUGAGCAC	:: ..:.::::.:::::	AGGCGAGUUUUCUUUUGACA	Cleavage	1
GhVQ40	ghr-miR172	4.5	-1	1	21	71	91	CDS	AGAAUCCUGAUGAUGCUGCAG	:: :::: :..:::::::	CAUCAUCAUCCUUGGGAUUCU	Translation	1
GhVQ42	ghr-miR167a	3	-1	1	21	311	331	CDS	UGAAGCUGCCAGCAUGAUCUA	:::: ::.:::..::::.:	GUGAUCUUGUUGGUGGCUUUA	Cleavage	1
	ghr-miR167b	3	-1	1	21	311	331	CDS	UGAAGCUGCCAGCAUGAUCUA	:::: ::.:::..::::.:	GUGAUCUUGUUGGUGGCUUUA	Cleavage	1
GhVQ48	ghr-miR7505	4.5	-1	1	21	296	316	CDS	UUCAGAAACCAUCCCUUCCUU	::: :.: :.:::::::: ::	AAGAAGGAGGUGGUUUCUCAA	Cleavage	1
GhVQ49	ghr-miR2948-5p	5	-1	1	22	606	627	CDS	UGUGGGAGAGUUGGGCAAGAAU	.:: ::: .::.::::::	CAGUUUUCCCUGCUUUCCCACU	Cleavage	1
GhVQ52	ghr-miR156a	5	-1	1	20	782	801	CDS	UGACAGAAGAGAGUGAGCAC	: :::: :. :::.:::::	CUUCUCAGUUCCUUUUGUCA	Translation	1
	ghr-miR156b	5	-1	1	20	782	801	CDS	UGACAGAAGAGAGUGAGCAC	: :::: :. :::.:::::	CUUCUCAGUUCCUUUUGUCA	Translation	1
	ghr-miR156d	5	-1	1	20	782	801	CDS	UGACAGAAGAGAGUGAGCAC	: :::: :. :::.:::::	CUUCUCAGUUCCUUUUGUCA	Translation	1
GhVQ55	ghr-miR7494	5	-1	1	23	109	131	CDS	AGCUUGUGGACUAGUUUUAACAA	..: ::.::::: :::::	UUCAGGGACCUGGUCCAGAAGCU	Cleavage	1
GhVQ60	ghr-miR7513	4.5	-1	1	21	413	433	CDS	AAUCAGCCAGGAAUCGUUUGA	: :. : .::.:::::::::	UGAGUCAGUUUCUGGCUGAUA	Cleavage	1
GhVQ61	ghr-miR7485	5	-1	1	24	168	191	CDS	AAAGACAUCUUUGAAUUCUUGGAG	.::::: :::.:::::: :	GAAUAAGAAACCAAGGAUGUCAUC	Cleavage	1
GhVQ63	ghr-miR2948-5p	5	-1	1	22	85	106	CDS	UGUGGGAGAGUUGGGCAAGAAU	::: : :.::.:::::.:	CACCUUAACAAGCUUUCCCAUA	Cleavage	1
	ghr-miR7510a	5	-1	1	24	58	81	CDS	AAGGUCAUGAUCUUUAGCGGCGUU	::.::::::: :::::	GCUAACAAUAGAGAUCAUUACCUU	Cleavage	1
GhVQ64	ghr-miR7494	5	-1	1	23	11	33	CDS	AGCUUGUGGACUAGUUUUAACAA	::. : ::::..:::: ::	GUAAUAGUAGUAGUUUACAAUCU	Cleavage	1
GhVQ67	ghr-miR7494	5	-1	1	23	79	101	CDS	AGCUUGUGGACUAGUUUUAACAA	:.: .:.::::: :::::	UUCAGAGACUUGGUCCAGAAGCU	Cleavage	1
GhVQ78	ghr-miR7493	5	-1	1	24	322	345	CDS	AAUAUUUUAAUAAUUCAAUCGUCA	:::.:: ::: .::::::	UUGCCUUUGGAUGAUUCGAAUAUU	Cleavage	1
GhVQ80	ghr-miR7491	4	-1	1	24	257	280	CDS	UGGGAUCUUCGAGAGGAUUGAGCC	::::::::.:.: :::...	ACCCAAAUCCUCUUGGAAAUCUUG	Cleavage	1
	ghr-miR7504a	4	-1	1	24	327	350	CDS	UAUGAAACUGUGAUUCCACGUCAU	::::.:::..:: :::::	UGUUGGUGGGAUCGUAGCUUCAUC	Cleavage	1
	ghr-miR479	4.5	-1	1	22	1030	1051	CDS	CGUGAUAUUGGUUCGGCUCAUC	::.:..::.:::. .:::::	UUUGGGUUGAGCCAGGGUCACG	Cleavage	1
GhVQ81	ghr-miR2948-5p	4	-1	1	22	492	513	CDS	UGUGGGAGAGUUGGGCAAGAAU	.:: :: ::.:.:::::::	CACUUUCCCGAAUUUUCCCACA	Cleavage	1
GhVQ82	ghr-miR2948-5p	4.5	-1	1	22	483	504	CDS	UGUGGGAGAGUUGGGCAAGAAU	.:: .: :.::.:::::::	AACUUUCUCGAGCUUUCCCACA	Cleavage	1
GhVQ85	ghr-miR399c	4.5	-1	1	21	575	595	CDS	UGCCAAAGGAGAGUUGGCCUU	::::: :..:.::.:::: ::	AAGGCGAGUUUUCUUUUGACA	Cleavage	1
	ghr-miR156c	5	-1	1	20	576	595	CDS	UGUCAGAAGAGAGUGAGCAC	:: ..:.::::.:::::	AGGCGAGUUUUCUUUUGACA	Cleavage	1
GhVQ86	ghr-miR172	4.5	-1	1	21	71	91	CDS	AGAAUCCUGAUGAUGCUGCAG	:: :::: :..:::::::	CAUCAUCAUCCUUGGGAUUCU	Translation	1
GhVQ88	ghr-miR167a	4.5	-1	1	21	311	331	CDS	UGAAGCUGCCAGCAUGAUCUA	:::: ::.: :..::::.:	AUGAUCUUGUUCGUGGCUUUA	Translation	1
	ghr-miR167b	4.5	-1	1	21	311	331	CDS	UGAAGCUGCCAGCAUGAUCUA	:::: ::.: :..::::.:	AUGAUCUUGUUCGUGGCUUUA	Translation	1
The predictions of GbVQ genes targeted by the miRNAs of G. hirsutum .
Target_Acc.	miRNA_Acc.	Expectation	UPE	miRNA		Target			miRNA_aligned_fragment	alignment	Target_aligned_fragment	Inhibition	Multiplicity
				start	end	start	end	region
GbVQ03	ghr-miR172	5	-1	1	21	1148	1168	CDS	AGAAUCCUGAUGAUGCUGCAG	: ::. : ::::::: ::::	CAGCGUCCUCAUCAGCAUUCC	Cleavage	1
GbVQ04	ghr-miR7505	4.5	-1	1	21	317	337	CDS	UUCAGAAACCAUCCCUUCCUU	::: :.: :.:::::::: ::	AAGAAGGAGGUGGUUUCUUAA	Cleavage	1
GbVQ05	ghr-miR2948-5p	5	-1	1	22	606	627	CDS	UGUGGGAGAGUUGGGCAAGAAU	.:: ::: .::.::::::	CAGUUUUCCCUGCUUUCCCACU	Cleavage	1
GbVQ08	ghr-miR7508	5	-1	1	21	975	995	CDS	CAAGAAAAGAAGUCGGGAGAG	::.:.:..::.::: :::	ACCUUCUGGUUUUUUUCCUUA	Cleavage	1
GbVQ10	ghr-miR3476-5p	5	-1	1	21	135	154	CDS	UGAACUGGGUUUGUUGGCUGC	: ::::::::: :::.:::.	GAAGCCAACAA-CCCGGUUUU	Translation	1
GbVQ12	ghr-miR7494	5	-1	1	23	85	107	CDS	AGCUUGUGGACUAGUUUUAACAA	..: ::.::::: :::::	UUCAGGGACCUGGUCCAAAAGCU	Cleavage	1
GbVQ18	ghr-miR7513	5	-1	1	21	413	433	CDS	AAUCAGCCAGGAAUCGUUUGA	: :. : .::.::::.::::	UAAGUCAGUUUCUGGUUGAUA	Cleavage	1
GbVQ20	ghr-miR2948-5p	5	-1	1	22	85	106	CDS	UGUGGGAGAGUUGGGCAAGAAU	::: : :.::.:::::.:	CACCUUAACAAGCUUUCCCAUA	Cleavage	1
	ghr-miR7510a	5	-1	1	24	58	81	CDS	AAGGUCAUGAUCUUUAGCGGCGUU	::.::::::: :::::	GCUAACAAUAGAGAUCAUUACCUU	Cleavage	1
GbVQ21	ghr-miR7494	5	-1	1	23	11	33	CDS	AGCUUGUGGACUAGUUUUAACAA	::. : ::::..:::: ::	GUAAUAGUAGUAGUUUACAAUCU	Cleavage	1
GbVQ23	ghr-miR7494	5	-1	1	23	79	101	CDS	AGCUUGUGGACUAGUUUUAACAA	:.: .:.::::: :::::	UUCAGAGACUUGGUCCAGAAGCU	Cleavage	1
GbVQ28	ghr-miR2950	3.5	-1	1	21	633	653	CDS	UGGUGUGCAGGGGGUGGAAUA	.:::: ::.::::: :::.:	AGUUCCCCCUCCUGCUCACUA	Cleavage	1
	ghr-miR7502	5	-1	1	24	149	172	CDS	UUUUUAACAGUAGAAAUGAAUGAA	: :.::: ::::::::::.	GGAACUUAUUAAGACUGUUAAAAG	Cleavage	1
	ghr-miR7491	4	-1	1	24	257	280	CDS	UGGGAUCUUCGAGAGGAUUGAGCC	::::::::.:.: :::...	ACCCAAAUCCUCUUGGAAAUCUUG	Cleavage	1
	ghr-miR479	5	-1	1	22	1030	1051	CDS	CGUGAUAUUGGUUCGGCUCAUC	::.:..::..::. .:::::	UUUGGGUUGAGUCAGGGUCACG	Cleavage	1
	ghr-miR7504a	5	-1	1	24	327	350	CDS	UAUGAAACUGUGAUUCCACGUCAU	::::. ::..:: :::::	UGUUGGUGGGUUCGUAGCUUCAUC	Cleavage	1
GbVQ36	ghr-miR2948-5p	4	-1	1	22	486	507	CDS	UGUGGGAGAGUUGGGCAAGAAU	.:: :: :.::.:::::::	AACUUUCCCGAGCUUUCCCACA	Cleavage	1
GbVQ37	ghr-miR7491	4	-1	1	24	180	202	CDS	UGGGAUCUUCGAGAGGAUUGAGCC	::: :: :.:: :::::::::::	UGCUGAA-CUUCCCGAAGAUCCCA	Cleavage	1
GbVQ39	ghr-miR399c	4.5	-1	1	21	572	592	CDS	UGCCAAAGGAGAGUUGGCCUU	::::: :..:.::.:::: ::	AAGGCGAGUUUUCUUUUGACA	Cleavage	1
	ghr-miR156c	5	-1	1	20	573	592	CDS	UGUCAGAAGAGAGUGAGCAC	:: ..:.::::.:::::	AGGCGAGUUUUCUUUUGACA	Cleavage	1
GbVQ40	ghr-miR172	4.5	-1	1	21	71	91	CDS	AGAAUCCUGAUGAUGCUGCAG	:: :::: :..:::::::	CAUCAUCAUCCUUGGGAUUCU	Translation	1
GbVQ42	ghr-miR167a	3	-1	1	21	311	331	CDS	UGAAGCUGCCAGCAUGAUCUA	:::: ::.:::..::::.:	GUGAUCUUGUUGGUGGCUUUA	Cleavage	1
	ghr-miR167b	3	-1	1	21	311	331	CDS	UGAAGCUGCCAGCAUGAUCUA	:::: ::.:::..::::.:	GUGAUCUUGUUGGUGGCUUUA	Cleavage	1
GbVQ47	ghr-miR7505	4.5	-1	1	21	296	316	CDS	UUCAGAAACCAUCCCUUCCUU	::: :.: :.:::::::: ::	AAGAAGGAGGUGGUUUCUCAA	Cleavage	1
GbVQ48	ghr-miR2948-5p	5	-1	1	22	606	627	CDS	UGUGGGAGAGUUGGGCAAGAAU	.:: ::: .::.::::::	CAGUUUUCCCUGCUUUCCCACU	Cleavage	1
GbVQ51	ghr-miR156a	5	-1	1	20	782	801	CDS	UGACAGAAGAGAGUGAGCAC	: :::: :. :::.:::::	CUUCUCAGUUCCUUUUGUCA	Translation	1
	ghr-miR156b	5	-1	1	20	782	801	CDS	UGACAGAAGAGAGUGAGCAC	: :::: :. :::.:::::	CUUCUCAGUUCCUUUUGUCA	Translation	1
	ghr-miR156d	5	-1	1	20	782	801	CDS	UGACAGAAGAGAGUGAGCAC	: :::: :. :::.:::::	CUUCUCAGUUCCUUUUGUCA	Translation	1
GbVQ54	ghr-miR7494	5	-1	1	23	109	131	CDS	AGCUUGUGGACUAGUUUUAACAA	..: ::.::::: :::::	UUCAGGGACCUGGUCCAGAAGCU	Cleavage	1
GbVQ59	ghr-miR7513	3.5	-1	1	21	413	433	CDS	AAUCAGCCAGGAAUCGUUUGA	: :. ::.::.:::::::::	UGAGUCGGUUUCUGGCUGAUA	Cleavage	1
GbVQ62	ghr-miR2948-5p	5	-1	1	22	85	106	CDS	UGUGGGAGAGUUGGGCAAGAAU	::: : :.::.:::::.:	CACCUUAACAAGCUUUCCCAUA	Cleavage	1
	ghr-miR7510a	5	-1	1	24	58	81	CDS	AAGGUCAUGAUCUUUAGCGGCGUU	::.::::::: :::::	GCUAACAAUAGAGAUCAUUACCUU	Cleavage	1
GbVQ63	ghr-miR7494	5	-1	1	23	11	33	CDS	AGCUUGUGGACUAGUUUUAACAA	::. : ::::..:::: ::	GUAAUAGUAGUAGUUUACAAUCU	Cleavage	1
GbVQ66	ghr-miR7494	5	-1	1	23	28	50	CDS	AGCUUGUGGACUAGUUUUAACAA	:.: .:.::::: :::::	UUCAGAGACUUGGUCCAGAAGCU	Cleavage	1
GbVQ68	ghr-miR7502	4.5	-1	1	24	19	42	CDS	UUUUUAACAGUAGAAAUGAAUGAA	::::::.::::: ::::	UGGUCUCAUUUUUACUGCCAAAAU	Cleavage	1
GbVQ78	ghr-miR7493	5	-1	1	24	322	345	CDS	AAUAUUUUAAUAAUUCAAUCGUCA	:::.:: ::: .::::::	UUGCCUUUGGAUGAUUCGAAUAUU	Cleavage	1
GbVQ80	ghr-miR7491	4	-1	1	24	257	280	CDS	UGGGAUCUUCGAGAGGAUUGAGCC	::::::::.:.: :::...	ACCCAAAUCCUCUUGGAAAUCUUG	Cleavage	1
	ghr-miR7504a	4	-1	1	24	327	350	CDS	UAUGAAACUGUGAUUCCACGUCAU	::::.:::..:: :::::	UGUUGGUGGGAUCGUAGCUUCAUC	Cleavage	1
	ghr-miR479	4.5	-1	1	22	1030	1051	CDS	CGUGAUAUUGGUUCGGCUCAUC	::.:..::.:::. .:::::	UUUGGGUUGAGCCAGGGUCACG	Cleavage	1
GbVQ81	ghr-miR2948-5p	4	-1	1	22	492	513	CDS	UGUGGGAGAGUUGGGCAAGAAU	.:: :: ::.:.:::::::	CACUUUCCCGAAUUUUCCCACA	Cleavage	1
GbVQ82	ghr-miR2948-5p	4.5	-1	1	22	483	504	CDS	UGUGGGAGAGUUGGGCAAGAAU	.:: .: :.::.:::::::	AACUUUCUCGAGCUUUCCCACA	Cleavage	1
GbVQ85	ghr-miR399c	4.5	-1	1	21	572	592	CDS	UGCCAAAGGAGAGUUGGCCUU	::::: :..:.::.:::: ::	AAGGCGAGUUUUCUUUUGACA	Cleavage	1
	ghr-miR156c	5	-1	1	20	573	592	CDS	UGUCAGAAGAGAGUGAGCAC	:: ..:.::::.:::::	AGGCGAGUUUUCUUUUGACA	Cleavage	1
GbVQ86	ghr-miR172	4.5	-1	1	21	71	91	CDS	AGAAUCCUGAUGAUGCUGCAG	:: :::: :..:::::::	CAUCAUCAUCCUUGGGAUUCU	Translation	1
GbVQ88	ghr-miR167a	4.5	-1	1	21	311	331	CDS	UGAAGCUGCCAGCAUGAUCUA	:::: ::.: :..::::.:	AUGAUCUUGUUCGUGGCUUUA	Translation	1
	ghr-miR167b	4.5	-1	1	21	311	331	CDS	UGAAGCUGCCAGCAUGAUCUA	:::: ::.: :..::::.:	AUGAUCUUGUUCGUGGCUUUA	Translation	1
