# Supplementary material for: A comprehensive analysis of cotton VQ gene superfamily reveals their potential and extensive roles in regulating cotton abiotic stress
Source: BMC Genomics. 2020 Nov 16;21:795. doi: 10.1186/s12864-020-07171-z (PMC7667805; doi:10.1186/s12864-020-07171-z)
Supplement: Supplementary file 13 — Additional file 13: Table S6. Expression levels of GhVQs and GbVQs. The gene expression was determined by RNA-Seq data (FPKM). [file 12864_2020_7171_MOESM13_ESM.xlsx]

## Sheet: The FPKM of Gh VQ genes
Additional file 12: Table S6 The expression level of the VQ genes in Gossypium hirsutum. The gene expression was determined by the RNA-Seq data (FPKM) .
Genes ID	TM1_.3DPA_ovule_1	TM1_.3DPA_ovule_2	TM1_0DPA_ovule_1	TM1_0DPA_ovule_2	TM1_0DPA_ovule_3	TM1_1DPA_ovule_1	TM1_1DPA_ovule_2	TM1_1DPA_ovule_3	TM1_3DPA_ovule_1	TM1_3DPA_ovule_2	TM1_5DPA_ovule_1	TM1_5DPA_ovule_2	TM1_5DPA_ovule_3	TM1_10DPA_Ovule_1	TM1_10DPA_Ovule_2	TM1_10DPA_Ovule_3	TM1_15DPA_Ovule_1	TM1_15DPA_Ovule_2	TM1_15DPA_Ovule_3	TM1_20DPA_Ovule_1	TM1_20DPA_Ovule_2	TM1_20DPA_Ovule_3	TM1_25DPA_Ovule_1	TM1_10DPA_Fiber_1	TM1_10DPA_Fiber_2	TM1_10DPA_Fiber_3	TM1_15DPA_Fiber_1	TM1_15DPA_Fiber_2	TM1_15DPA_Fiber_3	TM1_20DPA_Fiber_1	TM1_20DPA_Fiber_2	TM1_20DPA_Fiber_3	TM1_25DPA_Fiber_1	TM1_NaCl_1h.1	TM1_NaCl_1h.2	TM1_NaCl_1h.3	TM1_NaCl_3h.1	TM1_NaCl_3h.2	TM1_NaCl_3h.3	TM1_NaCl_6h.1	TM1_NaCl_6h.2	TM1_NaCl_6h.3	TM1_NaCl_12h.1	TM1_NaCl_12h.3	TM1_NaCl_24h.1	TM1_NaCl_24h.2	TM1_NaCl_24h.3	TM1_PEG_1h.1	TM1_PEG_1h.2
GhVQ01	18.0979	13.5623	13.9317	13.0073	6.02059	19.192	21.8284	14.5596	13.3974	29.6668	0.422128	20.1572	18.7562	8.01275	7.81513	7.79371	8.40766	7.54999	5.35171	2.49873	2.68275	4.64314	6.09807	10.5734	2.90674	8.76136	22.0907	21.1412	24.6429	0.328285	16.2312	18.8687	28.2985	2.59657	0.277612	2.61792	1.3873	8.39125	15.7588	17.4167	10.7337	15.3416	8.62213	17.1463	6.09388	2.96179	14.974	7.58064	0.678221
GhVQ04	104.645	59.7442	224.872	252.203	71.426	198.346	259.492	218.221	14.2618	13.0379	6.69512	7.17345	7.74222	65.319	59.9696	51.9477	21.1437	9.28296	11.7979	10.3636	9.87398	20.573	3.21795	5.31519	2.37222	5.46187	6.17993	4.98398	8.38849	3.55122	3.85717	4.39747	10.5933	10.8533	2.24491	10.019	15.2217	9.25858	4.5878	7.20723	10.7999	3.37856	13.7163	6.57114	4.27014	3.95933	3.34064	9.5997	7.40955
GhVQ06	0.175362	0.126721	0.200129	0.089014	0	0.142121	0.826014	0.288697	0.997831	0.964282	1.0825	1.60553	1.09344	0.037889	0	0	0.317374	0.116477	0	0.148459	0	0.089123	0	0.240059	0.058211	0.332427	0.420457	0	0	0	0.05422	0	0.149239	0.526394	0.706705	1.16976	1.51195	0.372715	1.5978	0.494231	2.21301	1.59434	0.577587	4.42582	1.5779	1.16856	1.2462	1.5437	1.53621
GhVQ07	15.9615	17.7609	12.4521	14.0849	5.79663	12.8944	15.9884	11.2648	7.57595	12.018	9.8337	11.0452	9.43745	11.5949	12.4344	11.4733	12.8863	12.0351	6.96685	7.74478	7.69293	8.85534	5.70338	4.564	0.684869	3.69066	6.94109	5.25014	6.25111	4.26396	4.10757	4.28516	8.60257	10.2058	9.65782	8.33859	11.4641	10.792	0.190353	9.30148	8.17346	12.0832	14.3482	14.5284	6.99704	7.19639	10.23	7.5637	9.08086
GhVQ08	0.684848	1.58168	0.294434	0	0.320545	0	0	0.184486	0	0.314676	0.566002	0.585143	0.674316	3.76114	3.42542	4.52143	8.60158	8.07583	5.49756	6.7768	6.63857	4.76426	3.71251	0	0	0.274179	0.176954	0.181466	0.069001	0	0.270951	0	0.164638	1.9864	4.91767	2.73369	6.54463	4.51239	2.76556	2.67692	8.84504	5.79096	13.1998	11.4821	2.01567	1.50048	2.58126	2.74721	1.13766
GhVQ09	0	0	0.265192	0	0	0	0	0	0.050672	0	0	0	0	0	0	0.146006	0	0	0	0	0	0	0	0	0	0	0	0	0	0	0	0	0	0.103773	0.667557	0.888656	1.05112	0.81009	0.564117	0.558319	2.60371	0.106387	0.422659	0.192556	0.264244	0.393492	0.114585	0.474698	1.13269
GhVQ11	0.291227	1.43902	0.399963	0.571053	0	2.57289	4.60116	3.14234	0.441474	0.828398	0.083936	0.279164	0.154019	0.192024	0.119182	0.227049	1.38804	0.239953	0.679723	0	0	0.318078	0.566714	1.52476	0.107409	0.748641	3.51231	1.42574	4.38058	6.56199	5.82803	8.14228	2.12959	0.527101	0.216674	0.740915	1.18067	1.53205	1.19313	3.16737	2.34261	0.553256	1.36314	0.401093	0.460477	0.129167	0.655003	0.602542	0.698687
GhVQ12	0	0	0	0.587851	0.45894	0	0.158891	0.460787	0	0	0	0	0	0	0	0	0	0	0.519332	0	0	0	0	0	0	0	0	0	0	0	0	0.070906	0	1.32879	0	0.087383	0	0.847249	0	0.189859	1.22211	0	0.735998	0	0.228285	0	0.145062	0.536548	0
GhVQ13	24.4374	24.4661	45.7247	52.5794	16.001	38.4885	45.0287	31.983	13.5194	14.7827	14.3055	16.9443	16.0567	30.9843	27.5424	30.0699	35.1302	19.2033	28.0044	13.8279	12.2932	13.915	16.56	5.59746	2.25609	6.88649	15.4785	14.1718	15.6201	4.57972	7.24687	5.61974	16.1922	15.8653	7.69782	13.3082	28.1358	22.9199	31.6947	32.325	26.0004	17.3345	20.7189	23.1568	27.4623	21.5391	23.8857	24.9889	22.6662
GhVQ15	0	0	0.197298	0	0	0.433126	0.469041	1.14739	0.24289	0.294306	0	0.026692	0.231353	0.137366	0.042418	0.135239	0.334642	0.137358	0.982263	0.403084	0.191424	0.246734	0	0.460221	0	0.444062	1.57786	1.67497	1.52802	0.405277	0.292304	0.090159	0.379178	14.0037	2.82051	15.1978	9.72967	11.2823	6.15369	4.76403	12.6004	1.86795	5.2668	5.00214	10.957	8.71524	5.50063	9.71208	6.32761
GhVQ16	0	0	0	0.018924	0	0.400803	0.520176	0	0	0.368629	0.071427	0	0	0	0	0	0	0	0	0	0	0.082918	0	0	0	0	0	0	0	0	0	0.107679	0	0.5963	0	0	0.897937	1.42949	0.061552	0.784729	0.410466	0.125129	0.802783	2.55019	0.725241	0.239916	0.045491	0.119271	0.620165
GhVQ17	0	0.08704	1.32166	2.06775	1.50818	1.53456	0.944333	0.710575	0	0	0	0	0.068491	0	0	0.067975	0.704916	0.087363	0	0	0	0	1.39422	0	0.124239	0	0	0	0.080371	0	0	0	0	11.5574	0.099103	1.78443	2.87111	3.0774	1.08679	1.05589	1.98075	0.570919	1.69927	7.27143	1.2011	0.519502	0.553668	3.87624	0.99184
GhVQ18	30.1302	19.8244	47.0091	35.9805	8.31565	44.7109	53.3537	32.7563	19.9966	26.8129	15.602	20.1896	28.6961	18.0791	17.3076	13.9292	14.7441	9.08899	6.90524	6.9436	5.59	9.02388	6.24039	6.02008	1.36833	6.33203	12.1508	8.28494	11.8185	5.42674	5.13672	3.49368	12.8989	14.1337	3.93278	12.8281	22.7217	16.8334	8.20418	13.3119	9.03596	3.64076	12.1313	15.228	15.4867	13.3701	9.67962	17.0537	12.8917
GhVQ19	0.10652	0	0.198543	0.132994	0	0.436544	0.540427	0.646993	0	0.243646	0.095894	0.071149	0.032564	0.146952	0.261125	0.631635	1.37003	0.765102	2.47137	0.659039	0.394464	0.480182	0.41565	0.033985	0.050863	0.041205	0.278387	0.139899	0.366541	0.16138	0.149175	0.051239	0.04471	5.57447	2.17145	3.23144	0.57723	2.27421	0.197657	0.79398	0.943791	1.50665	2.17274	1.24478	2.18833	0.161538	1.62326	0.124551	0.410372
GhVQ21	4.74813	2.27902	2.4179	1.80442	1.3521	4.96202	7.62915	3.38103	3.22251	4.11384	3.4254	3.54124	2.29302	3.9667	3.44557	2.93441	2.81024	2.50402	3.68538	10.917	9.27121	7.26957	8.86656	0.131614	0.083395	0.073029	0.696187	0.752827	0.945593	0.90106	0.764448	0.129273	0.175703	1.52991	1.13189	1.52925	5.62918	6.37638	8.29133	5.43271	7.2201	6.86868	10.9768	9.57542	4.50806	3.24803	5.9378	4.40992	6.84383
GhVQ24	0.699564	1.01276	0.673751	0.90879	0.545792	0.541112	1.01713	0.362364	0	0	0	0	0	0.990852	0.643829	1.31673	0.882606	0.144966	0.20636	0.159909	0.31046	0.311642	0.371898	0	0	0.080374	0	0.307266	0.146381	0	0	0	0	2.12626	1.41021	1.96416	5.42987	5.14376	2.18066	8.37533	7.43048	1.94497	8.63114	2.60664	3.58764	2.47697	3.32306	10.1592	10.9243
GhVQ28	0	0	0	0	0	0	0	0	0	0	0	0	0	0.118751	0	0.547715	0	0	0	0	0	0	0	0	0	0	0	0	0	0	0	0	0	0	0.164039	0	3.60646	2.50199	0.18752	0.93097	4.86105	1.90457	0.581977	1.02411	1.40406	1.15583	2.24599	2.17125	0.864826
GhVQ29	3.22289	1.62882	2.78442	7.61154	2.12749	8.4683	7.60022	6.08152	1.47662	1.69411	1.26388	2.17828	1.92609	6.10516	5.38958	5.11436	1.18069	3.16916	3.74733	2.11104	2.49128	2.56801	3.54307	0.913779	0.440808	0.7078	0.588385	0.155737	0.612722	0.258251	0.80827	0.15641	0.595106	3.82471	0.5082	1.44558	3.32297	3.22721	1.90038	2.28025	4.18759	0.856134	8.37964	5.48535	1.43171	3.19904	0.933331	4.01364	2.50838
GhVQ30	0.355729	0.549454	0.229269	0.352558	0.323458	0.320545	0.265712	0.216104	0	0	0	0	0	0.948265	0.996241	0.544076	0.902146	0.096573	1.47686	0	0	0	0	0	0.122218	0	0	0	0	0	0	0.075432	0.088809	20.5566	1.05271	8.58764	34.4387	32.6196	2.17614	0.754313	55.8986	4.31122	23.8611	22.9304	9.78508	17.4438	0.931988	25.7236	15.7535
GhVQ31	5.10921	1.01953	4.59823	11.5448	3.58849	10.1185	10.6702	10.7977	1.5844	1.15588	0	0	0	1.80978	1.96493	2.66766	0.652566	0	0.488458	0.128346	0.149308	0.327432	0.665095	0.070877	0.071699	0.269062	0	0.090294	0.034891	0	0.016153	0	0	0	0	0	0.79852	0.130434	0.284439	2.42282	1.37124	0.587042	3.25427	0.428864	0.148179	0.119769	0	0.592823	0.483316
GhVQ33	0.699902	0.820205	0.419803	0.564025	0.082014	0.480041	0.458705	0.175714	0.132587	0.822141	0.557271	0.06076	0.49701	0.996298	1.17194	1.30695	3.2858	2.65367	1.51691	0.895184	1.17544	0.821018	0.615993	0.314469	0.0879	0.26028	0.895787	1.48877	0.843344	0.433243	0.75876	0.177669	3.13489	0.210596	0	0.24156	0.148644	0.525631	0.210345	0.112837	0.553322	0.258592	0.222745	0.19559	0.094348	0.335652	0.108519	0.558574	0.125746
GhVQ35	21.916	16.8925	222.846	219.732	154.785	99.7602	115.046	106.802	1.91323	4.30807	2.95242	1.63876	2.09752	7.67709	7.33634	8.60812	10.589	13.6091	15.5457	4.44398	4.2671	4.34764	4.71999	1.91748	1.9985	1.40238	2.20624	3.68583	3.88786	1.23073	0.973555	0.3854	1.28285	34.9458	14.4223	27.2149	10.9713	11.7432	8.15393	8.79051	10.7842	3.92396	15.1764	7.22328	11.5692	12.0766	4.38459	10.0206	11.8656
GhVQ36	70.3693	39.692	223.891	243.26	99.7867	157.962	175.621	159.771	5.53587	4.49903	1.30458	2.21406	1.52938	31.7901	30.0598	35.5991	8.49364	6.80601	14.0077	13.6017	13.5906	15.8258	12.3869	1.71224	1.1905	1.71243	1.7851	0.805863	1.72688	1.17617	1.2572	0.754984	3.33875	71.2732	30.848	72.1149	42.3526	32.9505	23.6177	40.1964	35.4477	14.7437	30.0418	25.6367	27.6148	30.1444	16.6917	34.1471	36.9339
GhVQ37	0	0.772244	0	0	1.25963	0.326443	0.313145	0.020934	0	0	0	0.173223	0.078763	0.236623	0.146863	0.232099	0.292295	0.27073	0.144534	0	0	0	0	0	0.195887	0	0.05085	0.09421	0	0	0.091928	0.085544	0.148163	11.8553	0.388251	1.8085	8.07745	9.80081	46.8828	45.1137	5.24283	6.30025	24.9438	48.151	3.78927	4.90549	10.2773	16.8078	14.9132
GhVQ38	2.2569	1.93717	2.44077	3.68563	1.8347	11.9514	13.0433	7.21059	4.14135	4.71169	1.48131	1.89993	1.02386	2.3537	2.17288	2.28891	0.707367	0.48357	1.83009	1.15993	1.18136	1.19504	0.582891	0.672327	0.192952	0.739935	1.05572	0.384935	0.38692	0.3458	0.547441	0.049767	0.487792	5.50797	2.02062	1.98212	2.61503	2.40308	1.49184	2.53245	4.0923	1.65378	3.5701	2.45178	1.06864	1.85144	0.810245	3.83294	3.14523
GhVQ39	0	0	0.076528	0.192968	0	3.32427	2.141	0.778771	0.193378	0.052523	0	0.12841	0	0.062057	0.076651	0.362609	1.02915	0	0.587514	0.489299	0.995991	0.401114	4.29907	0.497034	0	0.081473	0.255154	0	0.02897	0	0.069033	0.039765	0.182503	75.7336	0.840675	34.481	4.95552	2.28568	0.307667	0.215385	3.28649	0.052138	1.57296	8.31236	1.66242	0.98921	0.398577	3.76036	1.5575
GhVQ40	0	0.70376	3.69324	4.73887	0.62092	5.38263	10.4765	3.10332	0.41246	0.737794	0.056045	0.032255	0.063951	0.207593	0.366928	0.716142	0.948701	0.938095	2.33564	1.70742	2.09991	1.79504	6.47447	2.09527	0.188964	0.545009	0.599797	0.143709	0.605596	0	0.204029	0	0.035035	7.82285	0.591649	7.01363	5.76416	0.667318	0.606386	0.583252	5.59044	1.02797	11.8491	3.7646	2.01489	3.4334	0.282854	1.87223	1.97418
GhVQ42	0.186603	0.079721	0.285417	0.464624	0	0.085747	0.178165	0.313919	0.338849	1.0207	0.100999	2.29324	0.920236	0.918042	0.651034	0.279307	3.61302	0.957819	1.00815	0.668161	0.851738	0.946887	2.18241	5.46372	1.12912	3.88853	12.494	7.78338	10.5675	5.66807	9.02327	6.02213	5.736	6.40831	0.215898	1.03967	0.420744	1.13665	0.062203	0.090269	0.74142	0.031385	0.425561	1.02883	0.010899	0.734011	0.355779	0.240247	0.77015
GhVQ43	0	0	0	0	0	3.37694	2.59076	0	0	0	0	0	0	0	0	0	0.141886	0	0	0	0	0	0	0	0	0.273222	0.128753	0	0.261663	0	0	0	0	0.18385	0	0	3.27506	2.24304	0.104977	1.09238	3.31614	1.12129	5.7286	0	1.23857	0	0	0.586366	0.677502
GhVQ44	0	0	0	0.506411	0	0.719197	0	0	0	0	0	0	0	0	0	0	0	0	0	0	0	0	0	0	0	0	0	0	0	0	0	0.289424	0	6.97808	0	1.87952	2.17014	2.37469	0.312297	0.704737	4.60862	0.490338	1.08476	5.63702	3.41934	0.835714	0.506862	3.78357	3.99668
GhVQ45	19.4122	12.3188	28.5962	26.498	7.62177	19.0625	27.4078	12.4582	10.7017	23.1189	16.6543	20.2426	26.0321	5.3538	5.20805	4.76122	7.54831	4.15912	2.86528	4.57448	4.08181	5.95367	6.97093	7.28767	2.51549	7.63885	9.31048	10.3676	11.3239	2.90491	3.62613	3.54156	2.77298	10.5588	2.01991	5.85339	21.5763	20.6423	12.7432	11.314	22.8497	18.0345	12.9308	22.2689	14.8874	9.00394	5.72789	8.99861	10.2088
GhVQ49	43.2765	27.9372	146.912	169.504	51.0524	128.372	167.324	138.343	8.46646	11.5933	6.12482	5.61033	5.66619	35.33	33.9525	30.6636	13.9551	7.17759	13.7764	2.50762	2.5756	12.5914	0.468113	5.25253	1.57378	4.41813	6.83587	3.85801	5.30971	1.14611	0.950826	0.462036	1.97219	8.08148	1.28845	7.59664	10.2532	5.86556	4.68412	5.90516	7.45731	2.37647	28.8732	5.28649	3.21186	3.06735	1.15661	6.06545	7.16003
GhVQ51	1.37793	0.324224	0.303241	0.327055	0	0.580353	0.849755	0.027236	0.731041	0.127998	0.326422	0.238922	0.164309	0.26183	0.276606	0.383053	0.155759	0.116258	0.394228	0.427528	0.203602	0.221926	0.892857	0.279883	0	0.121294	0.283509	0.061564	0.181743	0.571656	0.157789	0.163933	0	2.21651	1.09831	1.0224	1.57369	2.35977	0.612964	0.736143	1.66789	0.500272	0.820318	6.38667	3.01042	1.38165	1.50423	2.37492	1.23636
GhVQ52	11.5679	11.2841	14.0555	14.8001	2.81453	14.4144	17.5803	14.1814	5.16483	7.21778	7.65182	8.81855	9.29284	9.77167	9.53885	8.52328	10.7951	9.74005	5.49031	7.2064	7.04414	7.63347	4.12227	2.88522	0.969547	4.15781	4.57727	3.71153	2.82256	2.63512	2.18969	2.48043	4.4374	8.89796	8.23264	12.0039	10.7672	8.08859	8.49089	6.06346	8.8057	6.5499	9.88177	17.1912	10.1037	7.77922	6.75161	10.092	6.51888
GhVQ53	0.068084	0.7619	0.39177	0	0	0.191037	0	0.302652	0	0	0	0	0	0	0	0	0	0.099901	0	0	0	0	0	0	0	0	0	0	0.070473	0	0	0	0.104815	4.31843	0.200711	1.41184	0.289229	1.64076	1.73715	0.086195	2.15493	0.496513	0.73772	2.67658	0.096371	0.767083	0.225987	1.17195	0
GhVQ55	0.123237	0.251214	0	0.751509	0	3.77302	4.35969	1.63254	0.046872	0.904934	1.40677	0.425001	0.49152	0.118606	0.146499	0.779168	0.536529	0.306246	1.33953	0.14276	0.042898	0.15909	0.310002	0.070655	0	0.18635	0.635288	0.071533	0.449413	0	0.107123	0.053179	0.250926	0.2594	0	0.305439	1.3526	2.14524	0.280426	1.31308	0.89799	0.458536	0.437164	0.44665	0	0.313421	0.058386	0.490239	0.756913
GhVQ56	0	0	0	0.316568	0	1.01778	2.05976	0.680188	0	0	0	0.232159	0	0	0	0	0	0	0	0	0	0	1.52166	0.075703	0	0.161678	0.321018	0	0	0	0	0	0	0.297382	0	0	0.083518	0.087055	0	0.58418	0.225534	0	0.793471	0.496669	0	0	0	0	0.535349
GhVQ57	16.6783	13.0768	4.68131	18.6604	15.6391	33.5326	39.8046	5.26532	12.6538	19.9185	20.2384	23.6438	22.339	4.94645	28.9947	29.6067	29.1383	20.4346	21.7338	10.4663	9.30399	12.1331	12.1504	8.51359	1.78025	10.4494	15.573	8.59703	16.6514	2.24672	3.5994	1.44872	18.2805	11.7644	6.33775	8.74863	21.2675	20.0208	23.9148	32.2943	24.6277	14.517	20.2748	29.3423	16.3374	17.9768	19.5833	18.2538	7.95993
GhVQ59	0	0	0	0	0	0.375559	1.02135	0.273723	0.086425	0	0.336144	0.040526	0.020567	0.209124	0.196894	0.395046	0.233488	0.119065	0.42178	0.197892	0.137715	0.199947	0.465197	0.871444	0.06736	0.542844	1.42521	0.314196	0.706592	0.59857	0.336228	0.133181	1.19602	4.09846	1.23639	3.18394	5.43441	8.11466	6.06816	5.03524	4.86756	3.48773	0.54901	2.76204	5.26425	5.42405	5.29461	7.25168	5.69849
GhVQ60	0	0	0	0	0	0.193855	0.550419	0	0	0	0	0	0	0	0	0	0	0	0	0	0	0	0.981673	0	0	0	0	0	0.077522	0	0	0	0	0.666254	0.074541	0.243837	0.281021	0.856367	0.057906	0.03211	0.876764	0	0	0.733139	0.245328	0.125426	0	0.275088	0.299946
GhVQ62	1.10733	0.90231	0.104468	0.278461	0	0	0.079359	0	0.663928	0.10787	1.28854	0.790204	1.30068	2.50073	2.68921	2.69654	3.13577	4.1702	5.21473	2.81868	2.62195	2.61943	9.50832	0.070122	0	0.173575	0.056265	0	0.207004	0	0	0.093552	0.18189	0.801711	1.60633	2.11794	1.8666	0.827647	1.19788	2.75498	1.02728	1.66161	9.37893	5.8357	0.314038	0.292038	2.1277	1.1062	0.485417
GhVQ63	31.3169	26.5508	45.2084	40.3495	11.091	39.323	46.9963	34.4829	17.4139	24.5015	14.7646	17.0494	24.3474	13.4623	11.3233	9.46405	9.46583	7.3695	6.82692	5.68782	4.41927	8.12511	4.54537	4.00653	1.49208	3.76111	7.73449	5.68062	6.04552	2.73645	3.39835	1.7573	8.90377	16.025	4.37183	15.6164	24.0902	19.4228	10.9038	12.8249	12.9507	4.70607	13.375	15.3981	17.0364	16.4158	9.08738	16.3208	10.9233
GhVQ65	0.33144	0.16294	0.111868	0.502006	0	1.25593	0.046205	0.93598	0	0.295511	0.098449	0.575852	0.219489	0.8223	0.933354	2.00658	1.19684	2.1641	2.81104	0.727135	0.589335	0.402744	21.7442	0.418829	0	0	0.427078	0.118348	0.259327	0.335975	0.316293	0.003306	4.322	4.59536	0.213215	3.95937	0.935319	0.876057	0	0	0.064526	0	0.259909	0.072214	0.22262	0	0.169581	0.065186	0.145834
GhVQ66	5.80299	7.97535	1.09815	0.759632	0.250734	5.01954	5.675	4.45493	2.91108	4.0276	3.6792	4.53485	3.57182	2.22655	2.26414	2.0127	1.78832	0.972446	1.27744	8.61084	6.17066	5.49565	4.24833	1.09018	0.072276	0.282725	1.77583	3.92337	3.94434	0.381326	1.02631	0.386234	0.283602	1.64251	1.09434	2.1716	6.02034	5.78842	0.148105	3.02212	6.03401	0.34952	7.37185	5.69441	3.58414	2.11394	2.23597	2.55159	2.96386
GhVQ69	0.942598	0.636263	1.66497	1.96367	0.009038	1.76162	0.144953	1.56119	0.13436	0	0.531932	0.2052	0.539324	4.73932	4.61762	5.52766	1.40689	0.664607	1.64372	1.32261	1.04325	2.11467	0	0.483084	0.51586	0.514822	0.27076	0.225659	0.694714	0.097184	0	0.10145	0.036943	9.23249	2.24133	5.29546	20.4129	18.897	0.0905	0.102967	15.3008	0.153376	32.7266	5.36083	11.0519	11.9005	0.178619	27.9576	28.082
GhVQ73	0	0	0	0	0	0	0	0	0	0	0	0	0	0	0	0.141635	0.021495	0	0	0	0	0	0	0	0	0	0.046733	0	0.021645	0	0	0	0	0	0.5126	0.096282	10.0155	7.38978	2.10267	3.67438	7.48159	2.41575	4.88629	0.599904	3.42918	2.11372	4.30596	1.73853	3.90994
GhVQ74	1.10105	0.940445	2.37039	1.21414	0.051709	0.486698	0.44812	0.359039	0.284377	0.675552	0.745706	0.467203	0.68329	0.7274	0.537393	0.50097	1.78344	0.676895	0.402683	0.764101	0.553773	0.457229	0.648708	0.073294	0.115722	0.041428	0.601042	0.129429	0.230512	0.171316	0.138074	0.048074	0.557098	2.03105	2.25011	1.61584	0.954948	1.17389	2.55791	0.701942	1.88101	0.733786	1.35881	5.8152	1.46433	1.14044	0.966521	3.31539	1.3593
GhVQ75	5.41529	3.82909	10.8213	22.8893	7.89213	18.6584	21.1715	17.5295	4.6931	2.57434	2.40284	1.34262	1.72805	6.81134	6.41209	6.72638	2.12874	1.1298	1.93212	1.54293	1.70782	2.78469	1.08982	1.56985	0.398571	1.13499	1.30688	0.44593	1.05561	0.407813	0.578125	0.293355	0.176565	2.12632	0.890728	3.44843	2.24192	3.07553	2.21404	2.68559	1.78911	1.48715	7.65241	3.05676	0.670113	0.983323	2.03194	2.0966	1.92081
GhVQ76	1.32939	3.70475	2.38347	5.10553	1.95727	5.3227	7.42211	4.02508	2.01058	1.07506	0	0.101089	0.105013	2.47144	2.64425	3.16436	2.17401	0.215693	0.521996	0.129269	0.150383	0.262006	2.89409	0.460399	0.700814	0.553273	0.920312	0.255411	0.513503	3.56884	1.76993	0.376655	1.16515	50.4446	0.839642	15.1912	43.9373	47.8121	12.7431	8.8306	79.7423	10.7525	32.1182	48.4242	5.98667	14.0992	3.10818	38.0382	21.192
GhVQ77	1.92311	0	2.82184	4.15015	1.15957	3.4176	7.15535	4.38373	1.18198	2.42251	0.53688	1.36447	0.460054	1.22485	1.30574	2.04863	1.8915	2.56543	1.61796	0.246677	0.139447	0.534496	0	0.97942	0.232997	0.493025	1.23563	0	0.224543	0.204638	0.975071	0.445814	0	0	0	0.653467	0.575097	0.639937	0.310005	0.304264	0.197883	0.62098	0.41646	0.87042	0	0	0.529188	0	0.143375
GhVQ80	1.05878	0.171173	0	0.132299	0	0	0.308263	0	0.187357	0.000116	0.22149	0.570841	0.276266	0.322656	0.282243	0.563461	1.69084	1.08822	1.63717	1.90186	2.04571	1.59913	1.56511	0.114094	0.045901	0.041711	0.437135	0.135271	0.031972	0.043267	0.209115	0.00947	0.583376	0.767839	0.182444	0.649457	0.332394	1.06834	0.771419	2.00458	0.232946	0.984405	0.558466	1.39647	0.389882	0.143402	0.359227	0.662869	0.659784
GhVQ81	31.4126	20.4157	395.062	427.816	218.872	206.99	231.384	187.048	11.6158	8.89127	3.09894	2.6848	3.35493	8.30395	8.53226	9.76574	8.67072	12.6396	19.5989	2.48302	2.22479	2.9734	6.44183	2.87652	0.590868	2.16636	4.29565	3.03452	5.29317	0.254806	1.02279	0	0.787419	19.9439	3.55489	12.2045	3.69919	4.60178	4.19577	4.61765	6.03838	3.31898	8.98365	2.76782	3.91314	4.78785	2.58868	6.87078	4.7783
GhVQ82	108.181	32.1299	223.236	267.082	143.295	229.803	281.428	215.83	12.5852	10.9563	3.96272	1.65738	3.05747	32.149	30.3449	35.9914	8.38948	6.3084	12.2202	9.25376	9.42886	14.8412	4.37516	3.57832	1.18754	4.27788	4.13731	2.28707	2.30252	1.41499	2.89371	0.333257	1.91983	41.8308	13.4505	43.8776	23.5738	21.8005	13.5531	30.7891	22.3102	14.2107	22.8178	23.713	16.3838	14.7814	14.0384	16.0694	20.574
GhVQ83	0.165821	0.173663	0.994468	3.20683	0.07277	2.34862	2.31364	3.27817	0.472675	0.092889	0	0.081265	0.239137	0.355523	0.146135	0.21314	0.620492	0.613928	0	0	0.054562	0.132259	0.93534	0	0.132356	0	0.084852	0.190647	0.294796	0	0	0	0.332197	26.7411	3.17646	13.5633	14.5494	16.8389	79.2369	53.3338	15.3357	14.8517	42.7161	42.0661	6.05382	11.7667	15.0119	17.7971	14.7584
GhVQ84	3.51828	3.71521	4.39411	4.50842	2.21142	3.95813	10.141	3.25646	4.07861	2.97706	3.59821	2.12603	1.58851	3.06688	1.97554	2.27386	1.49188	1.11664	0.851425	1.70749	1.85749	1.59205	0.826672	0.734603	0.096315	0.735647	0.481492	0.291828	0.139038	0.228358	0.601102	0.299601	0.129813	4.65484	1.26127	3.20377	2.88501	2.33109	3.29659	1.68283	4.60431	2.3864	6.23506	5.54817	1.26123	1.55419	1.29078	1.52829	2.43727
GhVQ85	0	0	0	0.13203	0	0.60047	0.231506	0	0.14597	0	0	0	0	0.083356	0.102959	0.351334	2.50583	0.202061	1.62806	0.432926	0.527593	0.361567	0	0.365705	0	0.083044	0.283156	0.062114	0.139565	0	0.053119	0	0	71.9203	0.500213	33.4815	0.812539	0.868886	0	0.042047	0.734275	0	0.762679	0.112885	0.837812	0.046916	0.2938	0.889656	0.049309
GhVQ86	0.093588	0.271644	6.99755	7.76325	1.85475	10.1827	16.6701	8.26748	2.37304	1.69687	0	0	0.07082	0.088591	0.194897	0.298547	3.1914	0.145386	1.50937	2.4207	3.66468	2.50641	10.6527	1.75959	0.099107	0.663522	1.20765	0.139181	0.666184	0.081174	0.07354	0	0.102769	0.588599	1.07891	2.59936	3.80444	2.84481	0.380021	0.224152	2.57289	0.44904	0.725927	0.471386	1.26202	0.672382	0.170745	1.68649	2.13581
GhVQ88	0.084036	0.428907	0.715109	0.621412	0.054222	0.444368	0.348365	0.950655	0.474077	1.05482	0.699041	0.527016	0.456777	0.698066	0.80927	0.060885	1.85864	1.18027	1.32806	0.244051	0.20607	0.196528	1.37126	1.36004	0.138347	1.06484	5.75089	3.70873	4.48901	1.44782	1.99581	1.4955	0.888229	0.103418	0.232826	1.16232	0.988391	2.90183	0.486989	0.207517	1.61405	0.392421	0.063017	5.00736	0.117695	1.00256	0.959729	1.6687	1.02898
GhVQ59	0	0	0	0	0	0.375559	1.02135	0.273723	0.086425	0	0.336144	0.040526	0.020567	0.209124	0.196894	0.395046	0.233488	0.119065	0.42178	0.197892	0.137715	0.199947	0.465197	0.871444	0.06736	0.542844	1.42521	0.314196	0.706592	0.59857	0.336228	0.133181	1.19602	4.65694	2.35283	0.690769	0.898718	1.94498	2.27545	3.71894	5.23937	1.73826	5.1223	2.74694	2.69358	2.20274	3.95907	2.45832	3.43079
GhVQ60	0	0	0	0	0	0.193855	0.550419	0	0	0	0	0	0	0	0	0	0	0	0	0	0	0	0.981673	0	0	0	0	0	0.077522	0	0	0	0	0.905479	0.286527	0	0.068049	0	0.912728	0	0.683583	0	0.153555	0	0.263186	0.194506	0	0.121762	0.746683
GhVQ61	0	0	0	0	0	0	0	0	0	0	0	0	0	0	0	0	0	0	0	0	0	0	0	0	0	0	0	0	0	0	0	0	0	0	0	0	0	0	0	0	0	0	0	0	0	0	0	0	0
GhVQ62	1.10733	0.90231	0.104468	0.278461	0	0	0.079359	0	0.663928	0.10787	1.28854	0.790204	1.30068	2.50073	2.68921	2.69654	3.13577	4.1702	5.21473	2.81868	2.62195	2.61943	9.50832	0.070122	0	0.173575	0.056265	0	0.207004	0	0	0.093552	0.18189	2.80543	1.4851	0.860285	0.960603	0.87248	4.9302	0.376256	1.84678	6.80196	0.423215	1.65025	2.51322	1.31607	1.65466	0.379706	4.69392
GhVQ63	31.3169	26.5508	45.2084	40.3495	11.091	39.323	46.9963	34.4829	17.4139	24.5015	14.7646	17.0494	24.3474	13.4623	11.3233	9.46405	9.46583	7.3695	6.82692	5.68782	4.41927	8.12511	4.54537	4.00653	1.49208	3.76111	7.73449	5.68062	6.04552	2.73645	3.39835	1.7573	8.90377	10.3885	9.62756	5.98949	7.2106	6.2715	12.7326	8.24017	18.2056	6.79929	10.0072	9.71065	6.11458	5.53234	5.68285	6.00162	8.1365
GhVQ64	0	0	0	0	0	0	0.104642	0	0	0	0	0	0	0	0	0	0.333147	0	0	0.05451	0	0	0	0	0	0	0.372313	0	0	0	0	0.013931	0	0.211779	0.198205	0.098119	0.507976	0.081335	0.226159	0.306185	1.20167	0.400463	0.219369	0	0.281445	0.139506	0	0.413386	0.305166
GhVQ65	0.33144	0.16294	0.111868	0.502006	0	1.25593	0.046205	0.93598	0	0.295511	0.098449	0.575852	0.219489	0.8223	0.933354	2.00658	1.19684	2.1641	2.81104	0.727135	0.589335	0.402744	21.7442	0.418829	0	0	0.427078	0.118348	0.259327	0.335975	0.316293	0.003306	4.322	0.904207	0.150519	0	0	0.398992	0.147254	0.224074	0.265476	0	0	0	0.064414	0.120262	0	0	0
GhVQ66	5.80299	7.97535	1.09815	0.759632	0.250734	5.01954	5.675	4.45493	2.91108	4.0276	3.6792	4.53485	3.57182	2.22655	2.26414	2.0127	1.78832	0.972446	1.27744	8.61084	6.17066	5.49565	4.24833	1.09018	0.072276	0.282725	1.77583	3.92337	3.94434	0.381326	1.02631	0.386234	0.283602	2.85066	1.37687	1.97427	3.53333	0.9502	3.00682	4.18722	4.81028	3.07207	1.07278	2.62059	3.31632	1.47731	3.41449	3.79011	5.42558
GhVQ67	0	0.265502	0	0	0.151638	0	0.764386	0	0	0	0	0	0	0	0	0.071863	0	0	0	0	0	0	0	0.094669	0	0	0.158268	0	0	0	0	0	0	0	0	0	0	0	0	0	0	0	0	0	0	0	0	0	0
GhVQ68	1.11194	1.02732	2.40008	0.517994	1.21497	0.839664	0.798555	0.681988	0.819011	0.214664	0.372965	0.38749	0.411567	0.416033	0.580844	0.629441	1.11776	0.92434	1.5721	0.209512	0.453146	0.273945	3.49299	0.084152	0	0.218888	0	0.112761	0.251028	0	0	0	0	0	0.32088	0.25377	0.406831	0.225724	0.220619	0.201015	0	0.42557	0.023314	0.196183	0.148473	0.556145	0.041004	0	0.166489
GhVQ69	0.942598	0.636263	1.66497	1.96367	0.009038	1.76162	0.144953	1.56119	0.13436	0	0.531932	0.2052	0.539324	4.73932	4.61762	5.52766	1.40689	0.664607	1.64372	1.32261	1.04325	2.11467	0	0.483084	0.51586	0.514822	0.27076	0.225659	0.694714	0.097184	0	0.10145	0.036943	38.4492	33.9436	4.94026	12.7559	8.72475	36.4287	11.8489	18.6419	2.24378	11.2411	3.93565	2.36426	11.1119	0.137268	0.091375	22.3053
GhVQ70	0	0.015244	0	0	0	0	0	0.004111	0	0	0	0	0	0	0	0.081025	0	0	0.326616	0.079256	0.092201	0.080319	2.30803	0	0	0	0	0	0	0.085364	0	0	0	0	0	0	0	0	0	0	0	0	0	0.115779	0	0	0	0	0
GhVQ71	0	0	0	0	0	0	0	0	0	0	0	0	0	0	0	0	0	0	0	0	0	0	0	0.169474	0	0.20684	0	0	0.132579	0	0	0	0	0	0	0.105287	0.030393	0.080599	0	0.314702	0.08746	0	0	0	0	0	0	0	0
GhVQ72	0	0	0	0	0	0	0	0	0	0	0	0	0	0	0	0	0	0	0	0.35177	0.344927	0.241548	0	0	0	0	0	0	0	0	0	0	0	0	0	0.220531	0.404639	0	0	0	0	0	0.038887	0	0	0	0	0	0
GhVQ73	0	0	0	0	0	0	0	0	0	0	0	0	0	0	0	0.141635	0.021495	0	0	0	0	0	0	0	0	0	0.046733	0	0.021645	0	0	0	0	7.82751	8.55924	4.21016	3.9822	1.18373	10.9142	2.19189	7.54935	3.93648	0.085358	2.79815	5.83059	3.0286	5.08435	0.865793	2.74608
GhVQ74	1.10105	0.940445	2.37039	1.21414	0.051709	0.486698	0.44812	0.359039	0.284377	0.675552	0.745706	0.467203	0.68329	0.7274	0.537393	0.50097	1.78344	0.676895	0.402683	0.764101	0.553773	0.457229	0.648708	0.073294	0.115722	0.041428	0.601042	0.129429	0.230512	0.171316	0.138074	0.048074	0.557098	2.24752	1.13943	0.984236	1.46233	0.509947	1.35766	1.33389	2.13844	1.83907	2.05292	1.19703	0.881154	0.441586	1.21531	1.91399	2.03847
GhVQ75	5.41529	3.82909	10.8213	22.8893	7.89213	18.6584	21.1715	17.5295	4.6931	2.57434	2.40284	1.34262	1.72805	6.81134	6.41209	6.72638	2.12874	1.1298	1.93212	1.54293	1.70782	2.78469	1.08982	1.56985	0.398571	1.13499	1.30688	0.44593	1.05561	0.407813	0.578125	0.293355	0.176565	2.11742	1.79113	0.880505	0.76094	1.17539	3.68645	1.00787	4.01152	1.78046	2.07337	0.896101	2.14207	1.42279	1.53319	1.25972	3.23626
GhVQ76	1.32939	3.70475	2.38347	5.10553	1.95727	5.3227	7.42211	4.02508	2.01058	1.07506	0	0.101089	0.105013	2.47144	2.64425	3.16436	2.17401	0.215693	0.521996	0.129269	0.150383	0.262006	2.89409	0.460399	0.700814	0.553273	0.920312	0.255411	0.513503	3.56884	1.76993	0.376655	1.16515	69.315	30.373	0.801777	1.70705	3.15511	46.4219	11.1327	70.9607	3.59533	5.83551	5.70762	10.0055	31.6499	16.4155	21.7442	80.1047
GhVQ77	1.92311	0	2.82184	4.15015	1.15957	3.4176	7.15535	4.38373	1.18198	2.42251	0.53688	1.36447	0.460054	1.22485	1.30574	2.04863	1.8915	2.56543	1.61796	0.246677	0.139447	0.534496	0	0.97942	0.232997	0.493025	1.23563	0	0.224543	0.204638	0.975071	0.445814	0	3.43086	0.222031	0.287666	0.207322	0	0.051083	0.639298	1.11793	0.140424	0	0.155844	0	0.247768	0.258389	0.633205	2.45853
GhVQ78	0	0	0	0	0	0	0	0.265106	0	0	0.082819	0.05905	0	0.111021	0	0	0.031942	0	0	0	0	0	0	0.045662	0	0	0	0.098368	0.523652	0.262571	0.78457	0.187088	0	0	0	0	0	0	0	0	0	0	0	0	0	0	0	0	0
GhVQ79	0	0	0.091946	0	0	0	0	0	0	0	0	0	0	0.102449	0.126542	0.099992	0	0	0	0	0	0	0	0	0	0	0	0	0	0	0	0	0	0	0	0.59973	0	0.075082	0.134534	0	0	0	0	0.063418	0.13057	0	0	0	0.153802
GhVQ80	1.05878	0.171173	0	0.132299	0	0	0.308263	0	0.187357	0.000116	0.22149	0.570841	0.276266	0.322656	0.282243	0.563461	1.69084	1.08822	1.63717	1.90186	2.04571	1.59913	1.56511	0.114094	0.045901	0.041711	0.437135	0.135271	0.031972	0.043267	0.209115	0.00947	0.583376	0.865192	0.331512	0.189291	0.079482	0.118383	0.513189	0.830324	1.1288	0.805307	0.480646	0.307319	0.637963	0.15663	1.19948	0.580641	0.411445
GhVQ81	31.4126	20.4157	395.062	427.816	218.872	206.99	231.384	187.048	11.6158	8.89127	3.09894	2.6848	3.35493	8.30395	8.53226	9.76574	8.67072	12.6396	19.5989	2.48302	2.22479	2.9734	6.44183	2.87652	0.590868	2.16636	4.29565	3.03452	5.29317	0.254806	1.02279	0	0.787419	11.0532	7.67467	2.96901	2.82467	1.61312	7.41873	4.86881	7.26445	5.15354	15.5295	1.75922	2.3872	2.14222	3.0033	1.53481	5.10616
GhVQ82	108.181	32.1299	223.236	267.082	143.295	229.803	281.428	215.83	12.5852	10.9563	3.96272	1.65738	3.05747	32.149	30.3449	35.9914	8.38948	6.3084	12.2202	9.25376	9.42886	14.8412	4.37516	3.57832	1.18754	4.27788	4.13731	2.28707	2.30252	1.41499	2.89371	0.333257	1.91983	37.324	29.1131	22.5198	13.5235	6.59268	26.5969	18.5372	29.9867	28.3627	31.6735	10.8705	10.3343	12.376	13.3802	10.4353	33.8274
GhVQ83	0.165821	0.173663	0.994468	3.20683	0.07277	2.34862	2.31364	3.27817	0.472675	0.092889	0	0.081265	0.239137	0.355523	0.146135	0.21314	0.620492	0.613928	0	0	0.054562	0.132259	0.93534	0	0.132356	0	0.084852	0.190647	0.294796	0	0	0	0.332197	59.6239	6.18614	1.62812	5.11793	2.22568	34.6046	36.8719	30.345	21.9674	14.8827	18.1405	19.3809	9.5608	32.2476	25.4532	21.7624
GhVQ84	3.51828	3.71521	4.39411	4.50842	2.21142	3.95813	10.141	3.25646	4.07861	2.97706	3.59821	2.12603	1.58851	3.06688	1.97554	2.27386	1.49188	1.11664	0.851425	1.70749	1.85749	1.59205	0.826672	0.734603	0.096315	0.735647	0.481492	0.291828	0.139038	0.228358	0.601102	0.299601	0.129813	3.33691	2.37796	1.02702	1.50335	0.715169	5.20322	2.6607	3.20305	4.66453	1.79277	3.57442	2.37626	2.43417	2.32987	2.47728	7.10722
GhVQ85	0	0	0	0.13203	0	0.60047	0.231506	0	0.14597	0	0	0	0	0.083356	0.102959	0.351334	2.50583	0.202061	1.62806	0.432926	0.527593	0.361567	0	0.365705	0	0.083044	0.283156	0.062114	0.139565	0	0.053119	0	0	2.56342	1.28817	0.133551	0.180507	0.247246	0.540216	0.333214	1.47898	0	1.4556	0.353011	0	0.469348	0.066115	0	2.02123
GhVQ86	0.093588	0.271644	6.99755	7.76325	1.85475	10.1827	16.6701	8.26748	2.37304	1.69687	0	0	0.07082	0.088591	0.194897	0.298547	3.1914	0.145386	1.50937	2.4207	3.66468	2.50641	10.6527	1.75959	0.099107	0.663522	1.20765	0.139181	0.666184	0.081174	0.07354	0	0.102769	5.31797	2.47977	2.43444	1.06896	0.991432	1.76368	0.975342	4.44736	0.759432	0.462987	0.745548	0.896837	2.16256	0.22383	0.800009	9.13838
GhVQ87	0	0	0	0	0	0.137123	0	0.217873	0	0	0	0	0	0	0	0	0	0	0	0	0	0	0	0	0	0	0	0	0	0	0	0	0	0.141	0	0	0	0	0.075362	0	0.080432	0	0	0	0	0	0	0	0.070989
GhVQ88	0.084036	0.428907	0.715109	0.621412	0.054222	0.444368	0.348365	0.950655	0.474077	1.05482	0.699041	0.527016	0.456777	0.698066	0.80927	0.060885	1.85864	1.18027	1.32806	0.244051	0.20607	0.196528	1.37126	1.36004	0.138347	1.06484	5.75089	3.70873	4.48901	1.44782	1.99581	1.4955	0.888229	0.290416	0.096309	0	0.034518	0.124154	0.050323	1.38191	0.10547	0.150947	0.585655	0.029792	0.208155	0.086284	0.131568	1.46605	1.98531
GhVQ89	0	0	0	0	0	0	0.097174	0	0	0	0	0	0	0	0	0	0	0	0	0	0	0	0	0	0	0	0	0	0	0	0	0	0	0.21142	0	0	0	0	0.362203	0	0.7168	0.111797	0	0	0	0	0	0	1.53139
[truncated: 88 more columns]

## Sheet: The FPKM of Gb VQ genes
The expression level of the VQ genes in Gossypium barbadense. The gene expression was determined by the RNA-Seq data (PKM) .
Genes ID	H7124_-3DPA_ovule_1	H7124_-3DPA_ovule_2	H7124_-1DPA_ovule_1	H7124_-1DPA_ovule_2	H7124_0DPA_ovule_1	H7124_0DPA_ovule_2	H7124_0DPA_ovule_3	H7124_1DPA_ovule_1	H7124_1DPA_ovule_2	H7124_1DPA_ovule_3	H7124_3DPA_ovule_1	H7124_3DPA_ovule_2	H7124_3DPA_ovule_3	H7124_5DPA_ovule_1	H7124_5DPA_ovule_2	H7124_5DPA_ovule_3	H7124_10DPA_Ovule_1	H7124_10DPA_Ovule_2	H7124_10DPA_Ovule_3	H7124_20DPA_Ovule_1	H7124_20DPA_Ovule_2	H7124_20DPA_Ovule_3	H7124_25DPA_Ovule_1	H7124_25DPA_Ovule_2	H7124_10DPA_Fiber_1	H7124_10DPA_Fiber_2	H7124_10DPA_Fiber_3	H7124_20DPA_Fiber_1	H7124_20DPA_Fiber_2	H7124_20DPA_Fiber_3	H7124_25DPA_Fiber_1	H7124_25DPA_Fiber_2	H7124_ck_0h-1	H7124_ck_0h-2	H7124_ck_0h-3	H7124_ck_1h-1	H7124_ck_1h-2	H7124_ck_1h-3	H7124_ck_3h-1	H7124_ck_3h-2	H7124_ck_3h-3	H7124_ck_6h-1	H7124_ck_6h-2	H7124_ck_6h-3	H7124_ck_12h-1	H7124_ck_12h-2	H7124_ck_12h-3	H7124_ck_24h-1	H7124_ck_24h-2
GBVQ01	0	0	0	0	0	0	0	0	0	0	0	0	0	0	0	0	0	0	0	0	0	0	0	0	0	0	0	0	0	0	0	0	0.218055	0.222233	0.325927	0	0.780069	0	2.82702	0.2053	0.590471	0.045147	1.85838	0.049035	0.399869	0.726883	0.458937	0.063758	0.107781
GBVQ02	5.04767	14.2866	7.82929	8.45334	4.80209	10.8347	7.60381	13.2506	9.41623	11.3411	20.9313	22.3141	23.2202	18.3315	17.5531	22.4378	12.326	6.74904	10.1109	6.54579	6.98736	2.19592	15.9102	13.471	0.511386	1.70748	1.0246	4.13541	0.738377	2.76959	2.29297	3.10563	11.4786	11.7779	9.7118	10.5881	4.82261	16.6291	5.34644	0.175136	0.104713	2.58479	3.83544	8.30156	6.06437	0.889463	5.56364	10.4344	13.3112
GBVQ03	0.03525	0	0	0	0.099415	0.13223	0	0	0	0	0	0.029255	0	0.023856	0.027221	0.051733	0.047185	0.168737	0.032375	0	0.274186	0	0.05162	0.340844	0	0	0	0.028244	0.078665	0.02625	0	0.06607	0.071072	0.018519	0.056453	0.076011	0.824553	0.088683	0.316018	1.19064	0.26969	0.362208	0.42475	0.500964	0.189219	0.724447	0.642256	0.899808	0.18666
GBVQ04	0.221649	4.33307	0.503352	0.44717	0.686318	0.699911	0.613505	0.977828	0.635423	0.406322	0.280159	0.263813	0	0.164836	0.436484	0.180923	0	0	0	0	0.09288	0.119526	0.331209	0	0	0	0	0	0	0.054388	0	0	0	0.062848	0.103894	0.281978	0	0	0.08527	0	0	0.056784	0	0	0	0	0	0	0
GBVQ05	256.627	99.0332	41.3743	39.5497	182.213	218.262	71.6226	104.514	492.905	72.8907	14.9923	14.796	15.8455	49.6031	24.5624	54.9082	38.303	28.9071	28.3134	11.0518	17.5247	13.7187	18.565	17.6823	2.64546	3.43477	6.40821	3.42052	2.7581	12.8713	10.1692	12.5294	13.445	9.35453	24.4704	4.16473	13.7065	18.2979	21.1113	10.3987	6.2776	5.15837	7.1566	16.538	9.11021	11.5073	12.0029	4.29549	5.16914
GBVQ06	0	0	0	0	0	0	0	0	0	0	0	0	0	0	0	0	0	0	0	0.030293	0	0.130499	0	0	0	0	0	0.761312	0.266708	0.473954	0	0	0	0	0.01823	0	0	0	0	0	0	0	0.360202	0.193573	0	0	0.09044	0.092749	0
GBVQ07	0.72387	0.143083	0	0	0.088015	0.241469	0	0.129039	0.154694	0	1.62834	0.645563	1.46641	1.10997	0.321995	0.810919	0.204049	1.06349	0.60054	0.081159	0	0.418471	0	0	0.564793	0.222915	0.772325	0	0	0.147565	0.350479	0.197163	1.25752	0.965842	1.50646	0.553907	1.74074	0.917715	0.677043	1.52388	0.620227	0.655338	2.00179	1.15751	0.659157	0.733792	0.913161	1.81364	1.43949
GBVQ08	14.0969	7.25111	7.11995	11.0802	7.85397	4.89473	6.41692	5.42005	5.45857	0.120201	7.56823	5.94697	6.37098	3.70903	4.81605	6.73266	4.98621	4.25891	4.17706	7.67021	6.54995	8.87655	4.33909	2.83926	0.77757	0.079007	0.154084	0.727621	0.085802	2.99764	7.11412	6.16419	0.858057	0.525064	0.875713	1.01487	0.686165	5.71738	7.16023	7.77999	0.16163	1.37543	2.92179	3.88813	2.79647	2.71069	4.24777	4.64005	1.72626
GBVQ09	0.127912	0.438376	0.330235	0.265345	0.263374	0.212792	0.847136	0.552139	0.535602	0.359626	0.375152	0.720261	0.778555	0.513398	0.141883	0.275749	0.32399	0.46535	1.13567	6.11668	2.02872	6.01188	0.349374	0	0	0.063815	0	0	0	0.23479	4.75623	1.81698	0.906277	0.804185	0.471871	0.435033	0.760654	3.08439	0.802531	0.144387	0.873982	0.408497	0.715135	0.469761	1.16546	2.27578	1.94915	1.14146	0.860261
GBVQ10	0	0	0	0	0	0	0	0	0	0	0	0	0	0	0	0	0	0	0	0	0	0	0	0	0	0.074648	0	0	0.081079	0	0	0	2.11243	1.2061	0.739426	0.064802	1.36452	0.467366	0.341226	0.930885	0.210702	0.276421	2.35352	0.489557	0.228963	0	0	0.632233	0.539418
GBVQ11	0	0	0	0	0.062826	0	0	0	0	0.253635	0	0	0	0	0	0.056954	0	0	0	0	0	0	0	0	0	0	0	0	0	0	0	0	0	0	0	0	0	0	0	0	0	0	0	0	0	0	0	0	0
GBVQ12	0.156354	0.419249	0.082623	0.028174	0.725307	0.129227	0.009072	0.020956	0.081375	0.077969	0.15465	0.060248	1.14037	0.635289	0.206849	1.09064	0.081111	0	0.103058	0.382334	0.065308	0.00691	0.37631	0.441241	0.038728	0.02744	0.158624	0.056916	0.042846	0.434139	0.165573	0.163054	0.640678	0.160411	0.064448	0.274604	0.072988	0.247436	1.11107	2.74375	1.14193	0.527029	0	0.074507	0.313425	0.338595	0.031044	0	0.149853
GBVQ13	0.575372	0	0	0	0	0.735223	0	0	0.100547	0	0	0	0	0	0	0	0	0	0	0.235052	0.313747	0	0	0	0	0	0	0	0	0.264578	0	0	1.91223	1.07956	3.0589	0	2.10806	0.124989	1.63648	0.185974	0	0.08951	0.235689	0.878543	0.203106	0	0.902052	0.263827	0
GBVQ14	29.3632	19.608	22.9406	22.1408	27.2754	32.307	19.4762	18.8793	33.3144	13.8944	7.93451	9.68495	6.7146	10.8323	7.02103	12.1393	24.7411	19.7282	14.0533	16.6943	11.6527	19.7238	7.30401	12.0797	0.78107	1.66809	2.66995	1.63687	0.950288	3.87452	13.3661	15.1083	16.7268	13.227	18.3875	10.2509	9.04929	8.12109	14.7396	4.42366	4.38759	8.5051	3.48171	5.43536	8.01153	7.36447	6.11901	5.6609	4.65462
GBVQ15	0.284222	0	1.13312	0	0	0	0.835829	0	0	0	0	0.262673	0.087617	0	0	0	0	0.031236	0	0.179436	0	0.265881	0	0	1.1349	1.12468	0.741773	0.876417	0.908625	0.20523	0	1.47323	0.283703	0.290096	0.162069	0	0.054008	0.280503	0.408162	0	0	0.060447	0.220057	0	0.424275	0	0	0.265536	0.258934
GBVQ16	0	0	0	0	0	0.020693	0	0	0	0	0	0.036207	0	0	0	0	0	0	0	0.094794	0	0.231273	0	0	0	0	0	0	0	0	0	0.080214	0	0	0.090286	0.038691	0.132778	0	0.101418	0.066852	0.386198	0.031085	0	0	0	0	0	0.11211	0
GBVQ17	0.563271	0.006565	0	0	0.005467	0.113224	0.343282	0.11164	0.342704	0.220981	0.21475	0.042039	0	0	0	0	0.250924	0.355521	0.234119	0.125106	1.44713	0.155872	1.03945	0.721373	0.142766	0.194882	0.211931	0.278337	0.214799	0.144182	0.194989	0	3.1016	2.52453	2.3998	2.07854	5.02932	2.2652	1.76438	3.90841	6.99268	1.7395	1.05985	1.28352	1.67585	1.24382	3.67929	1.5697	1.46673
GBVQ18	0.426006	0	0	0	0	0	0	0	0	0	0	0	0	0	0	0	0	0.053936	0	0.055391	0.078432	0	0	0	0	0	0	0	0	0	0	0.061726	1.23123	1.16532	2.39923	0	1.3925	0	0.624289	0.104749	0.460437	0	1.3909	0.162156	0.344881	0.546013	0.608251	0.493693	0.041253
GBVQ19	0.813841	0.199532	0.212447	0.999129	1.3361	3.38505	1.61548	0.840821	1.28096	0.300548	0	0	0	0	0.055043	0	0.058991	0.07089	0.339945	0	0.611209	0.131515	0	0	0	0	0	0	0	0.069735	0	0.235675	10.97	0.811546	7.88008	0.530213	5.86616	5.29917	23.8833	0.805709	0.978857	2.33443	3.53163	3.50668	4.85261	7.05839	5.15946	3.91873	1.19323
GBVQ20	61.8169	46.0107	43.5736	41.4284	44.5566	41.9051	38.0754	32.6521	32.0015	26.1232	33.9908	20.8741	14.12	35.6786	40.6226	42.4223	38.2462	23.2853	24.6588	15.0296	15.9354	17.9513	10.6648	16.0928	0.724039	1.28393	4.61267	6.6073	1.25616	7.66018	9.54952	8.82655	13.895	8.51581	13.3414	5.34757	9.68639	9.28931	20.6091	10.0782	14.3608	8.08975	4.42814	8.79974	5.08198	6.53701	6.13583	8.15957	8.17716
GBVQ21	0.091192	0	0.033641	0.14701	0.182213	0.077899	1.19666	0.016876	0.578553	0.284827	0.127353	0	0.080172	0	0.024334	0.167673	0.028672	0.291697	0.170717	0.814993	0.094526	0.129822	0.052908	0.719396	0	0.032431	0.100989	0.004377	0	0.098797	1.04937	0.053933	0.083486	0.108128	0.728997	0.129465	1.21687	0.071138	0.910125	1.41802	1.41042	0.081557	0.090362	0.072758	0.078504	1.06316	0.147691	0.064132	0.790538
GBVQ22	7.099	3.10187	1.35737	0.703799	1.94977	6.26101	2.06718	2.7053	1.21551	2.24668	7.15691	1.79318	2.45457	9.77132	10.4438	8.91536	4.90792	1.7512	3.82671	3.52481	2.64509	3.86136	0.824657	3.60189	0.056118	0.391669	0.785904	0.125762	0.021841	1.02146	18.7058	14.5681	10.2597	9.71345	9.88199	14.756	7.43293	21.4	4.55804	4.05916	3.05918	8.73568	8.39576	9.32159	8.46123	10.5955	5.46861	9.17427	8.69568
GBVQ23	0	0	0.233593	0.36221	0	0	0.058316	0	0.048555	0.228943	0.071516	0	0	0.236581	0	0	0.367283	0.560102	0.754718	0.195411	0	0.096246	0	0.066968	0	0	0	0	0	0	0	0.181178	0	0	0	0	0.3656	0	0	0	0.445424	0.075848	0	0	0	0	0.066986	0.070971	0
GBVQ24	0.088649	0	0	0	0	0	0	0	0	0	0.196814	0	0	0.048287	0.03939	0	0.151513	0	0	0	0	0	0	0	0	0	0	0	0	0.059181	0	0	0	0	0	0.028992	0.047223	0	0	0	0	0	0	0	0.009682	0.04014	0.216055	0	0
GBVQ25	0.007611	0.623457	0.265315	0.254937	0.01296	1.33913	0.204977	0.444802	1.4739	0.076216	0	0.079942	0.120211	0	0.176911	0	0	0	0	0	0.068614	0	0.039795	0.014985	0	0.088239	0.076095	0	0	0.092248	0.472308	0.204665	0.189022	0.257064	5.21949	0.227445	1.07719	0.004463	0.065474	1.54564	1.76283	0.05625	0.35002	1.18602	0.050698	0.491514	0.658661	1.20369	0.81737
GBVQ26	0.369877	0	0.079954	0	0.064396	0.201265	0	0	0.270391	0	0	0	0	0.093914	0	0	0	0	0	0	0	0	0.041021	0	0.077558	0	0.168486	0	0	0	0.050422	0.299222	0	0	0	0	0	0	0	0	0	0.164847	0	0	0.084982	0	0	0	0.083096
GBVQ27	0	0	0	0	0	0	0	0	0	0	0	0	0	0	0	0	0	0	0	0	0.289853	0	0	0	0	0	0	0	0	0	0	0	0	0	0	0	0	0	0	0	0	0	0	0	0	0	0	0	0
GBVQ28	0	0	0	0	0	0	0	0	0	0	0	0	0	0	0	0	0	0	0	0	0	0	0	0	0	0	0	0	0	0	0	0	0	0	0	0	0	0	0	0	0	0	0	0	0	0	0	0	0
GBVQ29	0	0	0	0	0	0	0	0	0	0	0	0	0	0.041879	0	0	0	0	0	0	0.065396	0	0.230067	0	0	0	0.076083	0	0	0	0	0	0.393016	0.23381	0.397023	0.672267	4.01532	0.375082	0.182292	0.550583	0	0.452843	4.48306	3.34363	1.29606	2.21139	1.71918	0.847177	0.905703
GBVQ30	0	0	0	0	0	0	0	1.01812	0	0	0	0	0	0	0	0	0	0	0	0	0	0	0.324638	0.987151	0	0	0.670105	0.228172	0.086582	0	0	0	0	0	0	0	0	0	1.78699	0	0	0.237033	0	0	0	0	0	0	0
GBVQ31	0.107943	0.703574	0.664352	0.511467	0.25146	0.958989	0.512527	0.331871	1.18495	0	0	0	0	0	0	0.057016	0	0.555736	0.297046	0	1.03384	0	0.053014	0.226491	0.097273	0	0.12457	0	0	0.084192	0	0.06699	6.92021	2.79358	11.8865	0.12116	69.1701	14.223	15.4413	13.8503	5.98854	3.41067	14.1339	17.7306	10.2735	15.4132	29.9464	16.077	3.61196
GBVQ32	0	0.699657	0.219135	0.259533	0.708598	0	0.863503	0.540636	1.48841	0	0.464315	0.387267	0.07555	0.122804	0	0.234183	0.778705	0.394818	0.636946	0	0.455526	0	0.352012	0	0	0	0.083257	0	0	0	0.062848	0.017555	0.176515	0.176736	0	0	0	0.483228	0	0.054532	0	0.213614	0	0.119277	0.7328	0.212471	0.254732	0.117762	0.227197
GBVQ33	0	0	0	0	0	0	0	0	0.071716	0	0	0	0	0.06123	0	0.072376	0	0	0	0	0.200951	0.179514	0	0	0	0.013653	0	0	0	0	0	0	0	0	0	0	0	0	0	0	0	0.066752	0.148734	0	0	0	0	0	0
GBVQ34	0.918814	0.250645	1.95377	1.83374	1.84504	3.53898	2.08179	0.52629	0.94915	0.738417	0.465892	0.616608	0.636413	0.863859	0.679797	0.866589	0.806071	1.87084	1.50969	9.16637	4.67136	6.5396	3.88038	4.07703	0.031043	0.239183	0.279974	0.57982	0.579759	1.42161	3.25167	2.81937	0.432531	0.240968	0.224273	0.042767	0.620718	0.324424	0.261482	0	0.117842	0.282638	0.201735	0.149034	0.178346	0.056559	0.365351	0.267682	0.060815
GBVQ35	0	0	0	0	0	0	0	0	0	0	0	0	0	0	0	0	0	0	0	0	0	0	0	0	0	0	0	0	0	0	0.419448	0.174588	0.081837	0	0	0	0	0	0	0	0	0.045151	0	0	0	0	0	0.124691	0
GBVQ36	141.611	89.7253	23.4684	19.734	137.643	114.77	35.2396	62.592	218.395	56.6135	8.32734	4.93023	5.84127	17.12	5.42655	16.0128	15.2146	10.292	8.86562	9.41507	17.2057	11.9926	3.91347	4.33495	0.187232	1.27838	1.9572	0.991679	0.776049	8.91019	12.1571	14.3027	74.3864	56.6335	150.891	24.7239	36.9504	30.5271	62.298	74.7448	61.6532	17.3767	11.9343	23.2619	23.7842	19.2826	23.1366	32.9773	17.7861
GBVQ37	0.716903	0.109118	2.29645	1.63123	2.43663	2.53302	0.910626	0.670031	0.43073	1.76731	0.078539	0.141876	0.249775	0.172164	0.493424	0	0	0.248722	0.101738	0.081641	0.074146	0.134647	0.474318	0.219214	0	0	0	0	0	0.143404	0.352539	0.154611	27.9211	32.3573	50.8218	4.0357	16.2642	26.2277	30.112	0.270249	2.11882	24.336	11.3032	3.64002	22.3865	14.2625	39.4974	38.268	13.2796
GBVQ38	0	0	0.513974	0.709052	0	0	0	1.48615	0	0	0	1.58925	0	0	0	7.20143	0.652791	0	0.793807	0.729968	0.294319	1.15618	0	0	0	0.047239	0	0.196796	0	0.664018	0	0	4.28528	2.10352	7.90399	1.03259	0	3.28079	5.62663	0	0	1.28418	0	0	2.36774	0	0	3.45155	1.58102
GBVQ39	0.919876	0	0.041396	0.064667	4.79368	0.952732	3.71968	0.091005	2.16704	0.125247	5.30858	0.159421	0.108033	1.16741	0.614961	1.03155	0.247507	0.826907	2.37194	0.178129	1.56868	0.387399	0.264647	0.107042	0	0.078302	0.232429	0.046764	0	0.587763	1.17596	2.46508	9.05093	1.50266	4.59941	0.078978	7.85135	4.76298	68.9575	19.0598	10.2356	0.99385	5.61223	4.50377	0.565625	4.33848	2.63276	2.45739	0.740504
GBVQ40	6.37798	1.61362	2.73224	1.87142	6.12881	2.17048	6.4998	0	3.7675	1.03644	3.09344	0.181901	0.050279	0.468562	0.351823	0.192351	0.296447	1.89425	1.12425	0.754326	2.34388	1.00962	0.151082	1.25112	0.061095	0.170192	0.528155	0.430616	0	0.382212	2.20152	0.978236	0	1.51354	0.962943	0.148646	5.01863	1.74461	10.8172	3.92157	1.41339	0.385854	3.30223	3.30936	0.926434	2.89998	3.31808	0	1.47994
GBVQ41	0.402962	0	0	0	0	0	0	0	0	0	0	0	0	0	0.059504	0	0	0	0	0	0	0	0	0	0	0	0	0	0	0	0.463116	0.438507	0.317531	0	0.147136	0	0.177169	0.448035	0	0	0	0	0	0.176118	0	0	0	0.071875	0.068623
GBVQ42	0.18602	0.273851	0.289051	0.274666	0.852369	2.32352	1.70827	0.934328	1.12385	0.132121	1.24248	0.31393	0.852892	0.270273	1.10749	1.72846	1.57335	0.101337	2.15709	3.09045	1.10328	2.89523	10.2725	13.5738	0.054673	0.547576	0.74531	1.17927	0.939947	4.10714	2.06859	1.4135	0.359611	0.329891	0.446886	0.23393	0.072859	0.38243	0.71683	0.091614	1.38987	0.317085	0.034548	0.047896	0.104218	0.028011	0.127898	0.045208	0.512714
GBVQ43	0.163214	0	0	0.065473	0	0	0	0	0	0	0	0	0	0	0	0	0	0	0	0	0	0	0	0	0	0	0	0	0	0	0	0	3.95837	0.903598	3.27974	0	5.25769	1.02636	2.52862	0.257591	1.40197	0.581185	15.2903	2.54782	0.525139	5.70341	4.01173	3.62114	1.65143
GBVQ44	0	0	11.7643	19.2986	6.72665	7.06314	4.40481	0	8.74475	5.69644	10.4462	16.5214	19.0608	9.5408	8.88917	12.2037	6.31068	5.90169	7.76083	2.22195	1.50965	1.62786	0	2.97279	2.85452	5.30239	6.99174	0.237773	0.342055	0.434923	0	0	5.16549	5.7611	3.91384	0.852291	9.93102	11.4997	7.94842	1.54459	0.455126	4.51986	0	6.11114	0.191827	0	5.62224	11.2058	2.22138
GBVQ45	0.068331	0	0.069075	0.026263	0.031191	0.129195	0.119552	0.050393	0	0	0.116666	0.081555	0.196514	0	0.139811	0.018588	0	0	0	0	0.068449	0.093829	0.029105	0.079155	0	0.035743	0	0	0	0.058858	0	0.135262	0.050385	0.051605	0.037427	0	0.540026	0.321897	0.043083	0.746041	0.60243	0.158131	0.026514	0.457408	0.221984	0.6924	0.61138	0.078194	0.246174
GBVQ46	0	0	0	0	0	0	0	0	0	0	0	0	0	0	0	0	0	0	0	0	0	0	0	0	0	0	0	0	0	0	0	0	0	0	0	0	0	0	0	0	0	0	0	0	0	0	0	0	0
GBVQ47	0	0	0	0	0	0	0	0	0	0	0	0	0.117084	0	0	0.070413	0	0	0	0	0.019713	0	0	0.091929	0	0	0	0	0	0.107026	0	0.06101	0.085843	0.067727	0	0.522639	0	0	0	0	0.093995	0.026954	0.095545	0	0.103226	0	0	0	0
GBVQ48	192.502	69.6454	21.5551	20.6815	134.305	155.042	59.8788	81.9856	398.843	59.135	16.0606	10.9013	9.41435	21.2807	18.2965	23.428	18.4921	18.7323	16.064	2.99239	9.4396	5.71009	3.90367	7.96837	2.06354	2.87626	4.53853	1.53545	0.927535	10.4793	2.70135	5.08536	14.259	7.98672	18.0675	3.4576	15.5166	12.688	21.4126	11.0837	3.08321	4.07843	7.54247	16.4819	9.5534	15.0852	19.4469	3.36037	3.29521
GBVQ49	0	0.070232	0	0	0	0	0	0	0	0	0	0	0	0	0	0.137311	0	0	0	0	0	0	0	0	0	0	0	0	0	0	0.116588	0	0.412719	0	0.219685	0	0	0	0	0	0	0	0.229699	0	0	0.227501	0.243307	0.916074	0.244821
GBVQ50	0.540384	0.192132	0.560987	0.363477	0.577104	1.20055	0.748588	0.972875	0.613157	0.604124	1.32651	0.291071	0.950114	1.04476	1.23475	0.872943	0.315274	0.915384	1.02253	0.728798	0.44981	0.4914	0.051041	0.080867	0.407279	0.341676	0.50992	0.098023	0.448456	0.313903	0.527163	0.248908	2.06258	1.30564	2.44172	0.47093	2.05946	0.957185	0.988208	1.54398	0.907937	0.41776	3.8338	1.96767	0.98044	2.56614	2.68413	5.59705	2.9572
GBVQ51	10.695	7.67662	5.95775	10.9603	8.65728	10.0313	6.81783	5.4292	6.96527	2.02349	5.51025	4.63173	3.70569	4.64275	3.66127	7.52495	10.2943	7.11582	4.06762	8.36393	5.92848	14.5201	3.63506	4.19449	0.464826	0.29783	0.144444	0.254851	0.294575	0.675538	3.10413	3.54135	1.49261	1.13679	1.0971	0.158523	1.69107	2.67077	1.43422	2.49465	1.68585	1.42786	0.606373	1.36173	1.25603	1.21971	0.905587	2.25349	1.02988
GBVQ52	0	0	0.09885	0	0.404497	0	0.480228	0	0.334325	0	0	0	0	0.059846	0	0	0	0	0	0	0	0	0.130475	0	0	0	0	0	0	0	0	0	0.651361	0.213153	0.842255	0	2.91865	1.95726	5.48248	0.08688	1.37491	0.277442	0	0.301054	0.18913	0.875462	1.83529	2.92908	0.557146
GBVQ53	0	0	0	0	0	0	0	0	0	0.018646	0.348237	0	0	0.082182	0.199353	0.168112	0	0	0	0	0.026786	0	0	0	0	0	0	0	0	0	0	0	0	0	0	0	0	0	0	0	0	0	0	0	0	0	0	0	0
GBVQ54	1.49644	0.043038	0.982637	0.587024	1.76843	1.64849	0.581193	0.605102	8.40526	2.45689	5.36263	3.02704	2.85662	7.96841	4.35435	7.67102	0.333047	0.590518	0.12961	2.30545	2.8982	0.727497	0.002847	0.242339	0.117854	0.168007	0.372127	0.007479	0.008387	1.33815	0	0.494993	0.714311	0.135582	0.716521	0	2.22351	0.729073	0	0.454452	0	0.025956	0.617418	0.325383	0.641087	0.299803	0.46902	0.006646	0.241726
GBVQ55	0.289647	0.198115	0.078553	0.058212	0.098843	0.420681	0	0	0.302502	0.116633	0.078216	0	0	0	0	0	0	0	0	0	0	0.625973	0	0.12513	0	0	0.51983	0	0	0	0	0.524939	2.78477	0.176375	0.291914	0	0.531354	0	1.5185	0	0	0	0	0.149934	0	0.395357	0.115542	0	0
GBVQ56	0.134192	0.228156	5.12953	0.11579	0.046223	4.02238	0.051814	0.222916	2.29958	1.36613	0	0	0	0	0	0	0	0	0	0	0	0	0	0	0	0	0	0	0	0	0	0	0	3.22567	0.322091	0	0	0	0.34624	0	0.265162	9.65319	0	0.180152	0.137327	10.2585	0	0	0
GBVQ57	0	0	0	0	0	0	0	0	0	0	0	0	0.030193	0	0	0	0	0	0	0	0.015664	0.10558	0	0	0	0	0	0	0	0	0	0	0.279082	0	0	0	0	0	0.05839	0.08828	0.835974	0.036357	0	0	0.067181	0	0	0	0.027142
GBVQ58	0.645853	0.006565	0	0	0.121768	0.187066	0	0.104375	0.177217	0	0.139593	0	0	0.046114	0.101903	0.009224	0.062547	0.416247	0.022443	0.070351	0.194812	0.166824	0.532953	1.48704	0	0.105036	0.55073	0.413287	0	0.869637	0.349892	0.248243	3.49267	3.44387	4.16296	1.46186	4.13423	0.599934	7.81948	6.45081	7.46354	5.08514	2.16528	2.33553	2.04498	1.28974	0.854381	2.12237	1.14192
GBVQ59	0.295532	0	0	0	0	0	0	0	0.053979	0	0.046421	0.070975	0	0	0	0	0	0	0	0	0.048731	0	0	0.370907	0	0	0	0	0	0	0	0.078952	0.476436	0.406337	1.40367	0	0.787269	0	0.590032	0	0.183984	0	0.798629	0.214901	0.104362	0.495447	0.053958	0.684546	0
GBVQ60	0	0	0	0	0	0	0	0	0	0	0	0	0	0	0	0	0	0	0	0	0	0	0	0	0	0	0	0	0	0	0	0	0	0	0	0	0	0	0	0	0	0	0	0	0	0	0	0	0
GBVQ61	0	0.760348	2.166	2.3274	0.488852	0.068579	0.202916	0.00984	0.478675	0.172735	0.664587	0.674542	1.62563	0.639974	0.606416	0.354076	3.05603	3.51696	2.5566	26.1657	15.7094	32.0851	0.056268	0.35731	0	0	0.15686	0.165224	0	0.636371	10.7697	8.68728	1.27715	0.68351	0.268699	3.01551	2.47187	6.63944	1.22477	1.00468	0.157807	1.25143	1.75894	3.23812	1.56529	6.33214	6.91618	2.38425	5.55731
GBVQ62	0	0	32.0636	13.4728	8.36444	2.31312	17.6873	8.27269	11.851	2.63815	3.03228	3.06639	12.2517	24.9843	29.1819	15.5607	17.254	20.583	11.4739	7.98514	4.78328	9.75622	0	3.12084	1.14532	1.63537	1.18315	0.665358	0	0.867948	0.849214	5.31981	3.81807	0.316043	6.11808	0.173748	5.11672	0	6.8144	0.835873	6.01378	0.411677	0.724431	0.745266	1.27403	0.878289	1.67303	1.22374	0.938287
GBVQ63	0.82951	0.149999	0.257559	0.098423	0.190009	0.464624	0.407557	0.106605	0.767798	0.211761	0.087747	0.057125	0.000507	0.097753	0.088027	0.170757	0.097664	0.40296	0.268984	0.174877	0.412592	0.540293	0.083174	2.607	0	0	0.217753	0.225072	0	0	0.529843	0.399079	0.041613	0	1.14601	0.391361	3.00494	1.6738	0.069918	2.09831	2.1589	0.058543	0	0.621101	0.736873	0.246966	0.089733	0	0.135107
GBVQ64	0.518712	0.235176	0.538923	0.143544	0.2436	0.910593	1.14181	0.63862	0.596748	0.291303	0.955063	1.05812	0.568183	1.27929	1.6907	2.74871	0.3641	0.265294	0.702678	11.7763	19.2747	15.1242	1.58169	2.94415	0	0	0.210683	0.380588	0.072232	1.00842	22.8216	29.3341	0.219524	0.211842	0.574378	0.030282	0.303846	0	6.87292	1.01448	0.06918	0.347043	0	0.206104	0	0.205031	0.041495	0.322333	0.211448
GBVQ65	1.09797	1.68328	0	0.532995	0.082607	0	0	6.73266	0.262071	0.137148	4.99889	2.95497	0	3.52489	5.98872	5.09677	0.941192	0.676141	2.66968	3.99587	2.80925	1.7589	0.152233	0.059932	0.181744	0.382286	0.161055	0.347146	0.163554	0.303933	0.600132	5.051	0.945413	1.19297	0.933565	2.2827	3.36669	2.21337	1.9268	1.31914	1.21191	1.11149	0.056177	0.787727	0.208168	1.59351	2.45447	2.89294	1.45083
GBVQ66	0.193318	0	0	0	0.027993	0.065472	0.103673	0.008182	0.077761	0.169756	0	0	0.322091	0	0.064697	0	0	0	0	0.119427	0	0	0	0.160885	0	0	0.084655	0	0	0	0	0	0	0	0	0	0	0	0	0	0	0	0	0	0	0	0	0	0
GBVQ67	0	0.201464	0	0	0	0	0	0	0	0.010905	0.013811	0.012115	0	0.037332	0	0.063763	0	0	0	0.162692	0	0	0	0	0	0	0.007025	0	0	0	0	0	0.074971	0.023711	0	0	0.046423	0	0	0	0	0	0	0.255474	0.058143	0.041745	0	0	0
GBVQ68	0.367323	0.364978	1.17062	0.216994	2.19234	0.633363	0.388261	0.607916	2.2942	0.928796	0.269794	0.258572	0.008369	0.057616	0.171647	0.053041	0.513339	0.956294	1.09812	0.472006	0.040384	0.356758	0.025511	0.044874	0.057875	0	0.124142	0.517845	0	0.509918	0.054488	0.194363	5.81009	4.45332	5.71333	0.450139	0.634592	2.13355	2.67008	0.744553	0.690466	2.3171	0.098063	0.593342	11.7013	0.688002	0.874857	7.26882	1.90417
GBVQ69	0	0.098789	0.078322	0.154845	0.202118	0	0	0	0	0.288476	0	0	0	0	0.064295	0	0	0	0	0	0	0	0	0	0	0	0	0	0	0	0	0	0	0	0	0	0	0	0	0	0	0	0	0	0	0	0	0	0.14311
GBVQ70	0	0	0	0	0	0	0	0	0.058835	0	0	0	0	0	0	0	0.173461	0	0	2.71973	1.94619	3.08909	0	0.06006	0.055363	0.027406	0.086943	0.057073	0	0	0.043366	0.036712	0	0	0	0	0	0	0	0	0	0	0	0	0	0	0	0	0
GBVQ71	0	0	0	0	0	0	0	0	0.050853	0	0	0.018299	0	0	0.119751	0.277445	0.153457	0.069505	0	0	0	0	0	0	0.453916	0.519435	0.305702	0	0.171593	0	0	0	0	0	0	0	0	0	0	0	0	0	0	0	0	0.041565	0	0	0
GBVQ72	0	0	0	0	0	0	0	0	0	0	0	0	0	0	0	0	0	0	0	0	0.087931	0	0.160783	0.079163	0	0	0	0	0	0	0	0	2.4774	1.92595	2.19118	1.52481	7.17625	3.11176	0	1.00474	0	2.6526	9.10401	5.55396	4.04151	4.83155	2.51776	3.11856	1.8862
GBVQ73	1.26489	1.26541	0.153562	0.085804	0.541505	0.295364	1.74568	0.489236	1.42538	0.042447	0.48831	0.253679	0.849505	0.865162	0.038014	0.022337	0.314904	0.676077	0.568986	0.460603	0.208026	0.089113	0.45879	0.392913	0	0	0.029908	0.054423	0	0.102467	0.775232	1.11945	0.439621	1.1482	0.503386	1.3326	0.864181	0.357372	2.24771	0.813766	0.423035	0.047344	0.170472	1.15178	0.273273	0.09873	1.86886	0.104691	0.283501
GBVQ74	0	0	0	0	0	0	0	0	0	0	0	0	0	0	0	0	0	0	0	0	0	0	1.65545	0	0	0	0	0	0.011149	0	0	1.14056	0	0	0	0	4.07872	0	0	1.68214	0	0	0	0	0	0	0	0	0
GBVQ75	0	0	0	0	0	0	0	0	0	0.193726	0.096681	0	0.006502	0.017488	0	0	0	0.000777	0.000185	0	0	0.465259	0	0.000332	0	0	0.056216	0.001606	0	0	0.020225	0	0	0	0	0	0	0.093676	0.052376	0	0	0	0	0.122741	0	0.039209	0	0	0
GBVQ76	2.68808	6.00677	2.54594	1.87663	1.66474	2.73403	1.10888	1.07044	3.25146	0.837696	1.54816	0.213637	0	0.935243	1.6685	0.766918	1.07572	0.472073	2.36832	0.027578	5.23263	0.388916	1.57135	4.20953	0.077482	0	0.809019	0.253348	0	4.14409	0.618696	2.95329	59.5283	24.1971	83.839	1.30007	87.8029	17.9286	71.3836	18.3621	9.1992	13.5023	26.0512	26.7591	37.1747	25.009	41.2006	45.7438	11.3227
GBVQ77	6.56762	1.24847	0.143513	0	0.163057	0.131504	0.359013	0	0.516369	0.139857	0	0	0	0.312965	0.171558	0.38929	0	0.352286	0.094805	0	0	0.39211	2.3592	2.08806	0	0	0.207269	0	0	0.380869	0.266661	0.116352	0.393105	0	3.48698	0.038137	0.390852	0.181345	0	0	0	0.075926	1.11105	2.1383	0.490161	0.389218	0.176706	0.352927	1.07892
GBVQ78	0	0.113051	0	0	0	0	0	0	0.126299	0	0	0	0	0.070299	0.044736	0	0	0	0	0.064765	0	0.117399	0	0.491015	0	0	0.087396	0	0	0	0	0	0	0	0	0	0	0	0	0	0	0	0	0	0.61242	0	0	0	0
GBVQ79	0	0	0.08493	0	0	0	0	0	0	0	0	0	0	0	0	0	0	0.073474	0	0	0.045428	0	0	0	0	0	0	0	0	0	0.085182	0	0	0	0	0	0	0	0	0	0	0	0	0	0	0	0	0	0
GBVQ80	0.075907	0.375195	0.310786	0.466985	0.226244	0.173738	0.138711	0.26779	0.077821	0.152356	0	0.106429	0.218337	0.158912	0.064863	0.122646	0.044707	0.635037	0.410148	5.09318	3.69483	5.47885	0.255577	0.897032	0	0.013362	0.188167	0.017841	0	1.13497	2.1722	3.02985	0.591985	0.685004	0.545443	0.13138	0.394411	0.663524	0.375822	0.24626	0.721576	0.649471	0.135363	0.284096	0.691506	0.158237	0.214423	0.951583	0.619532
GBVQ81	162.841	79.6448	63.6401	56.3759	168.919	53.7283	102.334	47.964	49.3061	42.7737	14.1444	10.933	6.95579	10.5736	6.0302	8.66492	9.43651	8.36271	10.6959	4.65294	2.33099	8.26763	1.90434	8.5018	0.462987	0.680714	0	0.512375	0.16523	3.7951	6.53555	0	6.02291	0.885261	12.9754	1.17801	6.42955	7.85789	16.7312	20.3201	18.3421	2.45294	3.35269	2.86726	6.35001	3.5109	5.2479	3.03401	2.47317
GBVQ82	43.9116	14.0392	5.62533	3.81184	32.0043	34.6089	7.00148	11.4082	43.0336	10.1049	3.54776	1.72631	0.827529	3.74831	1.61479	7.11788	2.4627	1.92056	1.4382	0.773343	1.37179	0.41679	0.930932	1.38807	1.12235	1.2717	0.192922	1.01935	0.065881	1.81397	0.744278	0.630424	4.25185	9.47508	16.9336	1.82621	2.79142	3.18893	5.3684	6.34027	3.49537	1.29119	1.30977	2.11619	2.32636	2.69689	3.17553	2.62987	2.06201
GBVQ83	6.53268	0	0.878221	0.885314	2.40199	1.74651	1.47138	2.65906	1.00681	1.06412	1.15586	0.541272	2.13671	0.914966	1.74792	1.31765	1.18094	0.902913	1.20743	2.51555	2.86055	3.13439	0.650166	0.533121	0	0	0.054376	0.330213	0.051232	1.82139	0.162043	0.230872	40.8408	33.2994	110.94	9.38747	35.15	43.4992	53.1898	2.68055	2.40903	32.1292	12.6456	5.21711	50.688	14.0347	49.204	40.4497	19.9484
GBVQ84	1.36796	1.46584	2.17107	0.5741	0.534493	0.658592	0.455095	1.16831	1.82987	1.12678	3.03301	1.64227	1.47213	2.22895	2.04692	2.72965	0.734137	0	0.732127	1.50722	0.786256	1.71642	0.41278	1.19183	0.072718	0.007358	0.056929	0.00727	0.136975	0.299452	0.489531	1.82762	4.64781	2.95038	2.86374	1.14172	1.54225	3.73134	5.66448	2.98331	1.16864	0.917703	0.940751	0.826311	0.006729	1.67713	1.99402	1.90916	0.727486
GBVQ85	0.353221	0.051112	0.071766	0.050645	0	0.27233	0	0.035864	0.053211	0.044945	0.194428	0	0	0.446329	0.396859	0.598804	0.251794	2.09914	0.888559	0.160706	0.887165	1.92132	0.041209	0	0	0.067204	0.043186	0	0	0	0.241655	1.11646	1.89431	0.200729	1.31504	0	1.22683	0.291041	30.7907	9.26882	1.92516	0.112039	1.09816	0.536109	0.037919	0.985131	0.598391	0.072281	0
GBVQ86	7.57258	2.54392	0.877979	0.880109	10.6848	6.17889	10.121	1.97356	8.91975	2.67652	7.38067	0.362557	0.100461	0.958973	0.179279	0.740491	0.071185	4.67919	2.30988	1.65212	3.62075	1.84492	0.474288	0.185733	0.085763	0	0.155866	0.482387	0.077861	0.757621	6.04598	4.11627	2.88383	0.804842	2.64008	1.11224	2.21894	1.28778	8.01315	1.30153	0.389604	0.709471	1.60109	3.37821	0.505687	2.38949	0.681154	0.772021	1.50135
GBVQ87	0	0	0	0	0	0	0	0	0	0.04058	0	0	0	0	0	0.114542	0	0	0	0	0	0	0	0	0	0	0	0	0	0	0	0	0	0	0	0	0	0.365084	0	0	0	0	0	0.165398	0.036749	0	0	0	0
GBVQ88	0.503121	0.987027	0.284341	0.380452	0.740759	0.632782	0.052964	0.084437	0.394944	0.171581	0.04375	0.375348	0.544945	0.309306	0.236913	0.071275	0.993701	0.268842	0.761156	2.81778	2.22694	1.24872	3.23834	8.59779	0.091958	0.053616	0.079231	0.104259	0.091114	0.410199	0.46059	0.490009	0.049539	1.32004	0.302668	0.239059	0.05095	0.060114	1.21439	0.143529	0.003757	0.552405	0.289053	0.145128	0.167046	0.269513	0.186634	0.094279	0.038447
GBVQ89	0.119961	0	0	0	0	0	0	0	0	0	0.145244	0	0	0	0	0	0	0	0	0	0.423189	0	0.19604	0.435307	0	0	0	0	0	0.172295	0.413493	0	0.255099	0.160316	0.396585	0	0	0	0.252304	0.113238	0	0	0.346907	0.251028	0	0	0.446741	0	0
[truncated: 90 more columns]
