# Supplementary material for: A comprehensive analysis of cotton VQ gene superfamily reveals their potential and extensive roles in regulating cotton abiotic stress
Source: BMC Genomics. 2020 Nov 16;21:795. doi: 10.1186/s12864-020-07171-z (PMC7667805; doi:10.1186/s12864-020-07171-z)
Supplement: Supplementary file 14 — Additional file 14: Table S7. Information regarding the Co-expression and STRING search results of the interaction networks of the GhVQs. [file 12864_2020_7171_MOESM14_ESM.xlsx]

## Sheet: co-expression
Additional file 13: Table S7. Co-expressed gene annotation by NCBI/CDD
Query	Hit type	PSSM-ID	From	To	E-Value	Bitscore	Accession	Short name	Incomplete	Definition
GH_A01G0082	superfamily	382221	50	267	5.99808e-28	106.642	cl00814	Cyclase superfamily	-	Putative cyclase; Proteins in this family are thought to be cyclase enzymes. They are found in proteins involved in antibiotic synthesis. However they are also found in organisms that do not make antibiotics pointing to a wider role for these proteins. The proteins contain a conserved motif HXGTHXDXPXH that is likely to form part of the active site.
GH_A01G0323	superfamily	389743	52	319	1.91671e-96	288.788	cl21453	PKc_like superfamily	-	Protein Kinases, catalytic domain; The protein kinase superfamily is mainly composed of the catalytic domains of serine/threonine-specific and tyrosine-specific protein kinases. It also includes RIO kinases, which are atypical serine protein kinases, aminoglycoside phosphotransferases, and choline kinases. These proteins catalyze the transfer of the gamma-phosphoryl group from ATP to hydroxyl gro…
GH_A01G0582	superfamily	386805	14	101	1.77604e-08	48.8543	cl13152	RLR_C_like superfamily	-	C-terminal domain of Retinoic acid-inducible gene (RIG)-I-like Receptors, Cereblon (CRBN), and similar protein domains; Retinoic acid-inducible gene (RIG)-I-like Receptors (RLRs) are cytoplasmic RNA receptors that recognize non-self RNA and act as molecular sensors to detect viral pathogens. They play crucial roles in innate antiviral responses, including the production of proinflammatory cytokin…
GH_A01G0603	superfamily	368556	62	89	9.74713e-07	43.8898	cl05313	VQ superfamily	-	VQ motif; This short motif is found in a variety of plant proteins. These proteins vary greatly in length and are mostly composed of low complexity regions. They all conserve a short motif FXhVQChTG, where X is any amino acid and h is a hydrophobic amino acid. The function of this motif is uncertain, however one protein in this family has been found to bind the SigA sigma factor. It would seem pl…
GH_A01G0634	superfamily	381943	2	230	7.96439e-160	442.171	cl00319	Gn_AT_II superfamily	-	Glutamine amidotransferases class-II (GATase). The glutaminase domain catalyzes an amide nitrogen transfer from glutamine to the appropriate substrate. In this process, glutamine is hydrolyzed to glutamic acid and ammonia. This domain is related to members of the Ntn (N-terminal nucleophile) hydrolase superfamily and is found at the N-terminus of enzymes such as glucosamine-fructose 6-phosphate s…
GH_A01G0773	superfamily	173412	1006	1426	5.80299e-09	61.3103	cl31754	PTZ00121 superfamily	NC	MAEBL; Provisional
GH_A01G0988	superfamily	367339	152	225	1.79845e-47	163.169	cl03894	SBP superfamily	-	SBP domain; SBP domains (for SQUAMOSA-pROMOTER BINDING PROTEIN) are found in plant proteins. It is a sequence specific DNA-binding domain. Members of family probably function as transcription factors involved in the control of early flower development. The domain contains 10 conserved cysteine and histidine residues that probably are zinc ligands.
GH_A01G1022	superfamily	383100	831	910	3.57969e-41	145.158	cl02720	PB1 superfamily	-	The PB1 domain is a modular domain mediating specific protein-protein interactions which play a role in many critical cell processes, such as osteoclastogenesis, angiogenesis, early cardiovascular development, and cell polarity. A canonical PB1-PB1 interaction, which involves heterodimerization of two PB1 domain, is required for the formation of macromolecular signaling complexes ensuring specifi…
GH_A01G1022	superfamily	366890	609	657	9.5808e-24	94.474	cl03415	RWP-RK superfamily	-	RWP-RK domain; This domain is named RWP-RK after a conserved motif at the C-terminus of the presumed domain. The domain is found in algal minus dominance proteins as well as plant proteins involved in nitrogen-controlled development.
GH_A01G1617	superfamily	237426	60	170	2.65939e-30	126.491	cl36264	PRK13558 superfamily	NC	bacterio-opsin activator; Provisional
GH_A01G1617	superfamily	177844	299	607	5.43556e-08	55.3467	cl31837	PLN02193 superfamily	N	nitrile-specifier protein
GH_A01G1617	superfamily	383011	218	263	1.42788e-05	42.4679	cl02535	F-box-like superfamily	-	F-box-like; This is an F-box-like family.
GH_A01G1726	superfamily	382378	133	213	6.7397e-23	87.9193	cl01102	DUF493 superfamily	-	Protein of unknown function (DUF493); This domain is likely to act in a regulatory capacity like pfam01842 domains. This domain has a remarkable property in that the C-terminal residue of every protein in the family lies up in the alignment. This suggests that the C-terminal residue plays some important functional role (Bateman A pers obs).
GH_A01G1979	superfamily	387584	4	93	2.21465e-13	61.1897	cl15242	BfiI_C_EcoRII_N_B3 superfamily	-	DNA binding domains of BfiI, EcoRII and plant B3 proteins; This family contains the N-terminal DNA binding domain of type IIE restriction endonuclease EcoRII-like proteins, the C-terminal DNA binding domain of type IIS restriction endonuclease BfiI-like proteins and plant-specific B3 proteins. Type II restriction endonucleases are components of restriction modification (RM) systems that protect b…
GH_A01G2259	superfamily	368664	39	285	2.81607e-94	279.075	cl05466	DUF868 superfamily	-	Plant protein of unknown function (DUF868); This family consists of several hypothetical proteins from Arabidopsis thaliana and Oryza sativa. The function of this family is unknown.
GH_A01G2499	superfamily	215636	178	415	3.21105e-17	84.9286	cl33664	PLN03218 superfamily	NC	maturation of RBCL 1; Provisional
GH_A02G1059	superfamily	383100	891	971	1.895e-39	140.536	cl02720	PB1 superfamily	-	The PB1 domain is a modular domain mediating specific protein-protein interactions which play a role in many critical cell processes, such as osteoclastogenesis, angiogenesis, early cardiovascular development, and cell polarity. A canonical PB1-PB1 interaction, which involves heterodimerization of two PB1 domain, is required for the formation of macromolecular signaling complexes ensuring specifi…
GH_A02G1059	superfamily	366890	587	635	1.70379e-24	96.7852	cl03415	RWP-RK superfamily	-	RWP-RK domain; This domain is named RWP-RK after a conserved motif at the C-terminus of the presumed domain. The domain is found in algal minus dominance proteins as well as plant proteins involved in nitrogen-controlled development.
GH_A02G1272	superfamily	382032	273	338	2.8014e-14	67.1999	cl00474	PAP2_like superfamily	-	PAP2_like proteins, a super-family of histidine phosphatases and vanadium haloperoxidases, includes type 2 phosphatidic acid phosphatase or lipid phosphate phosphatase (LPP), Glucose-6-phosphatase, Phosphatidylglycerophosphatase B and bacterial acid phosphatase, vanadium chloroperoxidases, vanadium bromoperoxidases, and several other mostly uncharacterized subfamilies. Several members of this sup…
GH_A02G1422	superfamily	368388	21	537	1.33807e-148	440.914	cl05076	RRN3 superfamily	-	RNA polymerase I specific transcription initiation factor RRN3; This family consists of several eukaryotic proteins which are homologous to the yeast RRN3 protein. RRN3 is one of the RRN genes specifically required for the transcription of rDNA by RNA polymerase I (Pol I) in Saccharomyces cerevisiae.
GH_A02G1450	superfamily	223540	223	509	2.96299e-83	266.689	cl33891	SpoVK superfamily	N	AAA+-type ATPase, SpoVK/Ycf46/Vps4 family [Cell wall/membrane/envelope biogenesis, Cell cycle control, cell division, chromosome partitioning, Signal transduction mechanisms]; ATPases of the AAA+ class [Posttranslational modification, protein turnover, chaperones].
GH_A02G1662	superfamily	215588	1	259	8.91605e-152	423.685	cl26037	PLN03120 superfamily	-	nucleic acid binding protein; Provisional
GH_A02G1747	superfamily	390154	149	193	2.61391e-20	80.574	cl23880	HALZ superfamily	-	Homeobox associated leucine zipper; Homeobox associated leucine zipper.
GH_A02G1747	superfamily	381795	93	150	2.48416e-17	73.4316	cl00084	homeodomain superfamily	-	Homeodomain; DNA binding domains involved in the transcriptional regulation of key eukaryotic developmental processes; may bind to DNA as monomers or as homo- and/or heterodimers, in a sequence-specific manner.
GH_A02G1800	superfamily	389743	460	752	5.5927e-83	264.905	cl21453	PKc_like superfamily	-	Protein Kinases, catalytic domain; The protein kinase superfamily is mainly composed of the catalytic domains of serine/threonine-specific and tyrosine-specific protein kinases. It also includes RIO kinases, which are atypical serine protein kinases, aminoglycoside phosphotransferases, and choline kinases. These proteins catalyze the transfer of the gamma-phosphoryl group from ATP to hydroxyl gro…
GH_A02G1800	superfamily	215061	13	265	6.07981e-40	158.473	cl33413	PLN00113 superfamily	C	leucine-rich repeat receptor-like protein kinase; Provisional
GH_A02G1999	superfamily	383107	379	451	4.92569e-30	112.24	cl02755	LAM superfamily	-	LA motif RNA-binding domain; This domain is found at the N-terminus of La RNA-binding proteins as well as in other related proteins. Typically, the domain co-occurs with an RNA-recognition motif (RRM), and together these domains function to bind primary transcripts of RNA polymerase III in the La autoantigen (Lupus La protein, LARP3, or Sjoegren syndrome type B antigen, SS-B). A variety of La-rel…
GH_A03G0035	superfamily	391986	29	129	7.83419e-31	110.423	cl29093	SynN superfamily	-	Syntaxin N-terminus domain; syntaxins are nervous system-specific proteins implicated in the docking of synaptic vesicles with the presynaptic plasma membrane; they are a family of receptors for intracellular transport vesicles; each target membrane may be identified by a specific member of the syntaxin family; syntaxins contain a moderately well conserved amino-terminal domain, called Habc, whos…
GH_A03G0035	superfamily	389950	200	241	9.46523e-13	61.3757	cl22856	SNARE superfamily	N	SNARE motif; SNARE (soluble N-ethylmaleimide-sensitive factor attachment protein receptor) proteins consist of coiled-coil helices (called SNARE motifs) which mediate the interactions between SNARE proteins, and a transmembrane domain. The SNARE complex mediates membrane fusion, important for trafficking of newly synthesized proteins, recycling of pre-existing proteins and organelle formation. SN…
GH_A03G0117	superfamily	253129	290	420	3.79923e-05	44.8291	cl12213	PEARLI-4 superfamily	C	Arabidopsis phospholipase-like protein (PEARLI 4); This family contains several phospholipase-like proteins from Arabidopsis thaliana which are homologous to PEARLI 4.
GH_A03G0196	superfamily	393418	12	65	0.00485805	32.3238	cl39048	Retrotran_gag_3 superfamily	-	gag-polypeptide of LTR copia-type; This family is found in Plants and fungi, and contains pol polyprotein-like retroelements or retrotransposons of the copia-type. It is a short domain at the very start of these polypeptides.
GH_A03G0319	superfamily	381776	1696	1994	1.24308e-114	366.657	cl00051	CysPc superfamily	-	Calpains, domains IIa, IIb; calcium-dependent cytoplasmic cysteine proteinases, papain-like. Functions in cytoskeletal remodeling processes, cell differentiation, apoptosis and signal transduction.
GH_A03G0319	superfamily	381833	2000	2150	5.53472e-37	137.045	cl00165	Calpain_III superfamily	-	Calpain, subdomain III. Calpains are calcium-activated cytoplasmic cysteine proteinases, participate in cytoskeletal remodeling processes, cell differentiation, apoptosis and signal transduction. Catalytic domain and the two calmodulin-like domains are separated by C2-like domain III. Domain III plays an important role in calcium-induced activation of calpain involving electrostatic interactions …
GH_A03G0319	superfamily	389952	1424	1584	7.50076e-05	45.0695	cl22861	LamG superfamily	-	Laminin G domain; Laminin G-like domains are usually Ca++ mediated receptors that can have binding sites for steroids, beta1 integrins, heparin, sulfatides, fibulin-1, and alpha-dystroglycans. Proteins that contain LamG domains serve a variety of purposes including signal transduction via cell-surface steroid receptors, adhesion, migration and differentiation through mediation of cell adhesion mo…
GH_A03G0319	superfamily	372768	1271	1332	0.00477781	41.4235	cl38442	TPH superfamily	NC	Trichohyalin-plectin-homology domain; This family is a mixtrue of two different families of eukaryotic proteins. Trichoplein or mitostatin, was first defined as a meiosis-specific nuclear structural protein. It has since been linked with mitochondrial movement. It is associated with the mitochondrial outer membrane, and over-expression leads to reduction in mitochondrial motility whereas lack of …
GH_A03G0353	superfamily	383026	142	262	7.72599e-67	212.666	cl02563	PX_domain superfamily	-	The Phox Homology domain, a phosphoinositide binding module; The PX domain is a phosphoinositide (PI) binding module involved in targeting proteins to membranes. Proteins containing PX domains interact with PIs and have been implicated in highly diverse functions such as cell signaling, vesicular trafficking, protein sorting, lipid modification, cell polarity and division, activation of T and B c…
GH_A03G0353	superfamily	386243	335	563	3.23714e-65	211.831	cl12013	BAR superfamily	-	The Bin/Amphiphysin/Rvs (BAR) domain, a dimerization module that binds membranes and detects membrane curvature; BAR domains are dimerization, lipid binding and curvature sensing modules found in many different proteins with diverse functions including organelle biogenesis, membrane trafficking or remodeling, and cell division and migration. Mutations in BAR containing proteins have been linked t…
GH_A03G0424	superfamily	389955	60	187	2.57945e-65	197.811	cl22881	DNA_processg_A superfamily	-	DNA recombination-mediator protein A; The SMF family, of DNA processing chain A, dprA, are a group of bacterial proteins. In H. pylori, dprA is required for natural chromosomal and plasmid transformation. It has now been shown that DprA is found to bind cooperatively to single-stranded DNA (ssDNA) and to interact with RecA. In the process, DprA-RecA-ssDNA filaments are produced and these filament…
GH_A03G0454	superfamily	383877	1	85	3.67064e-07	51.3661	cl04813	EIN3 superfamily	NC	Ethylene insensitive 3; Ethylene insensitive 3 (EIN3) proteins are a family of plant DNA-binding proteins that regulate transcription in response to the gaseous plant hormone ethylene, and are essential for ethylene-mediated responses including the triple response, cell growth inhibition, and accelerated senescence.
GH_A03G0595	superfamily	386103	2	85	2.20071e-43	136.593	cl11409	RNAP_RPB11_RPB3 superfamily	-	RPB11 and RPB3 subunits of RNA polymerase; The eukaryotic RPB11 and RPB3 subunits of RNA polymerase (RNAP), as well as their archaeal (L and D subunits) and bacterial (alpha subunit) counterparts, are involved in the assembly of RNAP, a large multi-subunit complex responsible for the synthesis of RNA. It is the principal enzyme of the transcription process, and is a final target in many regulator…
GH_A03G0606	superfamily	388407	41	120	3.52399e-38	131.962	cl17169	RRM_SF superfamily	-	RNA recognition motif (RRM) superfamily; RRM, also known as RBD (RNA binding domain) or RNP (ribonucleoprotein domain), is a highly abundant domain in eukaryotes found in proteins involved in post-transcriptional gene expression processes including mRNA and rRNA processing, RNA export, and RNA stability. This domain is 90 amino acids in length and consists of a four-stranded beta-sheet packed aga…
GH_A03G0661	superfamily	381817	111	391	3.38968e-96	286.064	cl00130	PseudoU_synth superfamily	-	Pseudouridine synthases catalyze the isomerization of specific uridines in an RNA molecule to pseudouridines (5-ribosyluracil, psi); Pseudouridine synthases contains the RsuA/RluD, TruA, TruB and TruD families. This group consists of eukaryotic, bacterial and archeal pseudouridine synthases. Some psi sites such as psi55,13,38 and 39 in tRNA are highly conserved, being in the same position in euba…
GH_A03G0718	superfamily	224985	75	259	1.08141e-26	108.996	cl34399	Pgk2 superfamily	C	2-phosphoglycerate kinase [Carbohydrate transport and metabolism]; 2-phosphoglycerate kinase [Carbohydrate transport and metabolism].
GH_A03G0796	superfamily	385322	42	220	6.3532e-23	92.5686	cl08298	NAP superfamily	-	Nucleosome assembly protein (NAP); NAP proteins are involved in moving histones into the nucleus, nucleosome assembly and chromatin fluidity. They affect the transcription of many genes.
GH_A03G1605	superfamily	369537	96	284	1.32569e-20	86.3495	cl06722	DUF1645 superfamily	-	Protein of unknown function (DUF1645); These sequences are derived from a number of hypothetical plant proteins. The region in question is approximately 270 amino acids long. Some members of this family are annotated as yeast pheromone receptor proteins AR781 but no literature was found to support this.
GH_A03G2065	superfamily	393306	21	179	1.66946e-107	304.241	cl38936	P-loop_NTPase superfamily	-	P-loop containing Nucleoside Triphosphate Hydrolases; Members of the P-loop NTPase domain superfamily are characterized by a conserved nucleotide phosphate-binding motif, also referred to as the Walker A motif (GxxxxGK[S/T], where x is any residue), and the Walker B motif (hhhh[D/E], where h is a hydrophobic residue). The Walker A and B motifs bind the beta-gamma phosphate moiety of the bound nuc…
GH_A03G2262	superfamily	372618	38	106	2.35552e-05	41.8523	cl38414	EF-hand_7 superfamily	-	EF-hand domain pair; EF-hand domain pair.
GH_A03G2265	superfamily	388422	24	578	0	1024.64	cl17340	Glyco_hydro_100 superfamily	-	Alkaline and neutral invertase; This is a family of bacterial and plant alkaline and neutral invertases, EC:3.2.1.26, previously known as Invertase_neut pfam04853.
GH_A04G0330	superfamily	368556	51	78	1.98764e-06	43.1194	cl05313	VQ superfamily	-	VQ motif; This short motif is found in a variety of plant proteins. These proteins vary greatly in length and are mostly composed of low complexity regions. They all conserve a short motif FXhVQChTG, where X is any amino acid and h is a hydrophobic amino acid. The function of this motif is uncertain, however one protein in this family has been found to bind the SigA sigma factor. It would seem pl…
GH_A04G0832	superfamily	367352	72	280	2.30794e-59	192.032	cl03911	DUF247 superfamily	C	Plant protein of unknown function; The function of the plant proteins constituting this family is unknown.
GH_A04G1064	superfamily	381924	3	410	0	605.715	cl00289	FIG superfamily	-	FIG, FBPase/IMPase/glpX-like domain. A superfamily of metal-dependent phosphatases with various substrates. Fructose-1,6-bisphospatase (both the major and the glpX-encoded variant) hydrolyze fructose-1,6,-bisphosphate to fructose-6-phosphate in gluconeogenesis. Inositol-monophosphatases and inositol polyphosphatases play vital roles in eukaryotic signalling, as they participate in metabolizing th…
GH_A05G0143	superfamily	370712	6	201	2.15871e-63	197.808	cl10781	SNAPc_SNAP43 superfamily	-	Small nuclear RNA activating complex (SNAPc), subunit SNAP43; Members of this family are part of the SNAPc complex required for the transcription of both RNA polymerase II and III small-nuclear RNA genes. They bind to the proximal sequence element (PSE), a non-TATA-box basal promoter element common to these 2 types of genes. Furthermore, they also recruit TBP and BRF2 to the U6 snRNA TATA box.
GH_A05G0579	superfamily	382099	6	277	1.52916e-115	333.004	cl00599	Extradiol_Dioxygenase_3B_like superfamily	-	Subunit B of Class III Extradiol ring-cleavage dioxygenases; Dioxygenases catalyze the incorporation of both atoms of molecular oxygen into substrates using a variety of reaction mechanisms, resulting in the cleavage of aromatic rings. Two major groups of dioxygenases have been identified according to the cleavage site of the aromatic ring. Intradiol enzymes cleave the aromatic ring between two h…
GH_A05G0644	superfamily	386096	228	464	1.79498e-119	356.235	cl11394	Glyco_tranf_GTA_type superfamily	-	Glycosyltransferase family A (GT-A) includes diverse families of glycosyl transferases with a common GT-A type structural fold; Glycosyltransferases (GTs) are enzymes that synthesize oligosaccharides, polysaccharides, and glycoconjugates by transferring the sugar moiety from an activated nucleotide-sugar donor to an acceptor molecule, which may be a growing oligosaccharide, a lipid, or a protein.…
GH_A05G1520	superfamily	224117	29	296	0.000112998	43.9348	cl34174	Smc superfamily	N	Chromosome segregation ATPase [Cell cycle control, cell division, chromosome partitioning]; Chromosome segregation ATPases [Cell division and chromosome partitioning].
GH_A05G2659	superfamily	383100	50	149	3.26524e-48	160.464	cl02720	PB1 superfamily	-	The PB1 domain is a modular domain mediating specific protein-protein interactions which play a role in many critical cell processes, such as osteoclastogenesis, angiogenesis, early cardiovascular development, and cell polarity. A canonical PB1-PB1 interaction, which involves heterodimerization of two PB1 domain, is required for the formation of macromolecular signaling complexes ensuring specifi…
GH_A05G2659	superfamily	236669	191	453	0.00585143	39.2979	cl35903	PRK10263 superfamily	NC	DNA translocase FtsK; Provisional
GH_A05G2738	superfamily	223745	5	358	5.14509e-46	160.026	cl34002	MviM superfamily	-	Predicted dehydrogenase [General function prediction only]; Predicted dehydrogenases and related proteins [General function prediction only].
GH_A05G3049	superfamily	383326	97	246	2.73732e-72	217.478	cl03356	DcrB superfamily	-	DcrB; DcrB is a bacterial protein required for phages C1 and C6 adsorption. It may be involved in the opening or formation of diffusion channels in the outer membrane. Structurally, it consist of an antiparallel beta sheet with some alpha helical regions.
GH_A05G3408	superfamily	177805	10	371	8.734e-70	222.908	cl28283	PLN00411 superfamily	-	nodulin MtN21 family protein; Provisional
GH_A05G3675	superfamily	215404	24	367	1.54198e-129	375.321	cl33561	PLN02758 superfamily	-	oxidoreductase, 2OG-Fe(II) oxygenase family protein
GH_A05G3936	superfamily	273597	57	657	0	957.137	cl36894	TypA_BipA superfamily	-	GTP-binding protein TypA/BipA; This bacterial (and Arabidopsis) protein, termed TypA or BipA, a GTP-binding protein, is phosphorylated on a tyrosine residue under some cellular conditions. Mutants show altered regulation of some pathways, but the precise function is unknown. [Regulatory functions, Other, Cellular processes, Adaptations to atypical conditions, Protein synthesis, Translation factor…
GH_A05G3971	superfamily	386274	10	103	5.53008e-53	171.315	cl12113	HSF_DNA-bind superfamily	-	HSF-type DNA-binding; HSF-type DNA-binding.
GH_A05G3971	superfamily	366712	122	217	0.00116263	40.893	cl37647	Myosin_tail_1 superfamily	C	Myosin tail; The myosin molecule is a multi-subunit complex made up of two heavy chains and four light chains it is a fundamental contractile protein found in all eukaryote cell types. This family consists of the coiled-coil myosin heavy chain tail region. The coiled-coil is composed of the tail from two molecules of myosin. These can then assemble into the macromolecular thick filament. The coil…
GH_A05G4197	superfamily	368556	30	57	1.71573e-09	49.2826	cl05313	VQ superfamily	-	VQ motif; This short motif is found in a variety of plant proteins. These proteins vary greatly in length and are mostly composed of low complexity regions. They all conserve a short motif FXhVQChTG, where X is any amino acid and h is a hydrophobic amino acid. The function of this motif is uncertain, however one protein in this family has been found to bind the SigA sigma factor. It would seem pl…
GH_A05G4370	superfamily	388635	248	504	3.88473e-32	125.397	cl19765	mTERF superfamily	-	mTERF; This family contains one sequence of known function Human mitochondrial transcription termination factor (mTERF) the rest of the family consists of hypothetical proteins none of which have any functional information. mTERF is a multizipper protein possessing three putative leucine zippers one of which is bipartite. The protein binds DNA as a monomer. The leucine zippers are not implicated …
GH_A06G0012	superfamily	381987	2	153	2.63022e-09	52.0228	cl00388	Thioredoxin_like superfamily	-	Protein Disulfide Oxidoreductases and Other Proteins with a Thioredoxin fold; The thioredoxin (TRX)-like superfamily is a large, diverse group of proteins containing a TRX fold. Many members contain a classic TRX domain with a redox active CXXC motif. They function as protein disulfide oxidoreductases (PDOs), altering the redox state of target proteins via the reversible oxidation of their active…
GH_A06G0391	superfamily	368556	169	184	0.000275828	37.7266	cl05313	VQ superfamily	N	VQ motif; This short motif is found in a variety of plant proteins. These proteins vary greatly in length and are mostly composed of low complexity regions. They all conserve a short motif FXhVQChTG, where X is any amino acid and h is a hydrophobic amino acid. The function of this motif is uncertain, however one protein in this family has been found to bind the SigA sigma factor. It would seem pl…
GH_A06G0592	superfamily	388514	26	127	2.89125e-43	138.985	cl19115	Cupredoxin superfamily	-	Cupredoxin superfamily; Cupredoxins contain type I copper centers and are involved in inter-molecular electron transfer reactions. Cupredoxins are blue copper proteins, having an intense blue color due to the presence of a mononuclear type 1 (T1) copper site. Structurally, the cupredoxin-like fold consists of a beta-sandwich with 7 strands in 2 beta-sheets, which is arranged in a Greek-key beta-b…
GH_A06G0803	superfamily	387367	77	192	1.85448e-46	148.62	cl14632	VOC superfamily	-	vicinal oxygen chelate (VOC) family; The vicinal oxygen chelate (VOC) superfamily is composed of structurally related proteins with paired beta.alpha.beta.beta.beta motifs that provide a metal coordination environment with two or three open or readily accessible coordination sites to promote direct electrophilic participation of the metal ion in catalysis. VOC is found in a variety of structurall…
GH_A06G0835	superfamily	240354	37	126	0.000267221	40.5644	cl36545	PTZ00310 superfamily	N	AMP deaminase; Provisional
GH_A06G1293	superfamily	223231	499	977	6.50605e-33	131.658	cl33780	GalK superfamily	-	Galactokinase [Carbohydrate transport and metabolism]; Galactokinase [Carbohydrate transport and metabolism].
GH_A06G1293	superfamily	385653	191	307	3.65443e-08	56.5578	cl10013	Glycosyltransferase_GTB-type superfamily	N	glycosyltransferase family 1 and related proteins with GTB topology; Glycosyltransferases catalyze the transfer of sugar moieties from activated donor molecules to specific acceptor molecules, forming glycosidic bonds. The acceptor molecule can be a lipid, a protein, a heterocyclic compound, or another carbohydrate residue. The structures of the formed glycoconjugates are extremely diverse, refle…
GH_A06G1293	superfamily	385653	22	177	9.17557e-08	55.25	cl10013	Glycosyltransferase_GTB-type superfamily	C	glycosyltransferase family 1 and related proteins with GTB topology; Glycosyltransferases catalyze the transfer of sugar moieties from activated donor molecules to specific acceptor molecules, forming glycosidic bonds. The acceptor molecule can be a lipid, a protein, a heterocyclic compound, or another carbohydrate residue. The structures of the formed glycoconjugates are extremely diverse, refle…
GH_A06G1824	superfamily	215443	1	620	0	1159.61	cl30821	PLN02829 superfamily	-	Probable galacturonosyltransferase
GH_A06G1936	superfamily	369156	101	226	2.34918e-20	83.4208	cl06160	TMEM70 superfamily	-	Assembly, mitochondrial proton-transport ATP synth complex; TMEM70 is a family of proteins essential for assembly of the mitochondrial proton-transporting ATP synthase complex within the inner mitochondrial membrane.
GH_A06G2037	superfamily	389770	80	302	3.37654e-53	173.54	cl21494	Abhydrolase superfamily	-	alpha/beta hydrolases; A functionally diverse superfamily containing proteases, lipases, peroxidases, esterases, epoxide hydrolases and dehalogenases. The catalytic apparatus typically involves three residues (catalytic triad): a serine, a glutamate or aspartate and a histidine, and often the mechanism involves a nucleophilic attack on a carbonyl carbon atom.
GH_A07G0906	superfamily	224117	126	1001	3.70038e-23	107.108	cl34174	Smc superfamily	-	Chromosome segregation ATPase [Cell cycle control, cell division, chromosome partitioning]; Chromosome segregation ATPases [Cell division and chromosome partitioning].
GH_A07G0906	superfamily	274009	820	1199	4.10012e-09	61.2371	cl37070	SMC_prok_A superfamily	C	chromosome segregation protein SMC, primarily archaeal type; SMC (structural maintenance of chromosomes) proteins bind DNA and act in organizing and segregating chromosomes for partition. SMC proteins are found in bacteria, archaea, and eukaryotes. It is found in a single copy and is homodimeric in prokaryotes, but six paralogs (excluded from this family) are found in eukarotes, where SMC protein…
GH_A07G0906	superfamily	274008	1147	1301	0.00290442	41.9659	cl37069	SMC_prok_B superfamily	C	chromosome segregation protein SMC, common bacterial type; SMC (structural maintenance of chromosomes) proteins bind DNA and act in organizing and segregating chromosomes for partition. SMC proteins are found in bacteria, archaea, and eukaryotes. This family represents the SMC protein of most bacteria. The smc gene is often associated with scpB (TIGR00281) and scpA genes, where scp stands for seg…
GH_A07G2470	superfamily	381861	99	167	0.00355545	34.6642	cl00207	HMA superfamily	-	Heavy-metal-associated domain (HMA) is a conserved domain of approximately 30 amino acid residues found in a number of proteins that transport or detoxify heavy metals, for example, the CPx-type heavy metal ATPases and copper chaperones. HMA domain contains two cysteine residues that are important in binding and transfer of metal ions, such as copper, cadmium, cobalt and zinc. In the case of copp…
GH_A07G2631	superfamily	381792	289	360	1.94964e-41	142.132	cl00081	bHLH_SF superfamily	-	basic Helix Loop Helix (bHLH) domain superfamily; bHLH proteins are transcriptional regulators that are found in organisms from yeast to humans. Members of the bHLH superfamily have two highly conserved and functionally distinct regions. The basic part is at the amino end of the bHLH that may bind DNA to a consensus hexanucleotide sequence known as the E box (CANNTG). Different families of bHLH p…
GH_A07G2631	superfamily	385421	406	466	2.22898e-07	47.9281	cl09141	ACT superfamily	-	ACT domains are commonly involved in specifically binding an amino acid or other small ligand leading to regulation of the enzyme; Members of this CD belong to the superfamily of ACT regulatory domains. Pairs of ACT domains are commonly involved in specifically binding an amino acid or other small ligand leading to regulation of the enzyme. The ACT domain has been detected in a number of diverse …
GH_A07G2632	superfamily	178166	52	550	0	1019.66	cl31903	PLN02551 superfamily	-	aspartokinase
GH_A08G0206	superfamily	387386	32	148	5.64862e-21	84.2199	cl14782	RNase_H_like superfamily	-	Ribonuclease H-like superfamily, including RNase H, HI, HII, HIII, and RNase-like domain IV of spliceosomal protein Prp8; Ribonuclease H (RNase H) enzymes are divided into two major families, Type 1 and Type 2, based on amino acid sequence similarities and biochemical properties. RNase H is an endonuclease that cleaves the RNA strand of an RNA/DNA hybrid in a sequence non-specific manner in the p…
GH_A08G0542	superfamily	381815	140	243	0.000957705	38.4626	cl00125	RHOD superfamily	-	Rhodanese Homology Domain (RHOD); an alpha beta fold domain found duplicated in the rhodanese protein. The cysteine containing enzymatically active version of the domain is also found in the Cdc25 class of protein phosphatases and a variety of proteins such as sulfide dehydrogenases and certain stress proteins such as senesence specific protein 1 in plants, PspE and GlpE in bacteria and cyanide a…
GH_A08G0727	superfamily	368664	35	305	3.36025e-153	428.918	cl05466	DUF868 superfamily	-	Plant protein of unknown function (DUF868); This family consists of several hypothetical proteins from Arabidopsis thaliana and Oryza sativa. The function of this family is unknown.
GH_A08G0863	superfamily	223605	52	448	1.30632e-31	126.047	cl29103	PotE superfamily	-	Amino acid transporter [Amino acid transport and metabolism]; Amino acid transporters [Amino acid transport and metabolism].
GH_A08G1738	superfamily	367434	60	416	0	627.709	cl03979	PAE superfamily	-	Pectinacetylesterase; Pectinacetylesterase.
GH_A08G2121	superfamily	372964	9	191	1.86714e-42	149.297	cl16716	bHLH-MYC_N superfamily	-	bHLH-MYC and R2R3-MYB transcription factors N-terminal; This is the N-terminal region of a family of MYB and MYC transcription factors. The DNA-binding HLH domain is further downstream, pfam00010. Members of the MYB and MYC family regulate the biosynthesis of phenylpropanoids in several plant species (DOI:10.1007/s11295-009-0232-y).
GH_A08G2121	superfamily	381792	481	546	1.00705e-29	112.129	cl00081	bHLH_SF superfamily	-	basic Helix Loop Helix (bHLH) domain superfamily; bHLH proteins are transcriptional regulators that are found in organisms from yeast to humans. Members of the bHLH superfamily have two highly conserved and functionally distinct regions. The basic part is at the amino end of the bHLH that may bind DNA to a consensus hexanucleotide sequence known as the E box (CANNTG). Different families of bHLH p…
GH_A08G2170	superfamily	381766	75	133	1.86016e-29	103.891	cl00033	AP2 superfamily	-	DNA-binding domain found in transcription regulators in plants such as APETALA2 and EREBP (ethylene responsive element binding protein). In EREBPs the domain specifically binds to the 11bp GCC box of the ethylene response element (ERE), a promotor element essential for ethylene responsiveness. EREBPs and the C-repeat binding factor CBF1, which is involved in stress response, contain a single copy…
GH_A09G0589	superfamily	368660	2	145	7.54196e-48	155.155	cl05462	Peptidase_C97 superfamily	-	PPPDE putative peptidase domain; The PPPDE superfamily (after Permuted Papain fold Peptidases of DsRNA viruses and Eukaryotes), consists of predicted thiol peptidases with a circularly permuted papain-like fold. The inference of the likely DUB function of the PPPDE superfamily proteins is based on the fusions of the catalytic domain to Ub-binding PUG (PUB)/UBA domains and a novel alpha-helical Ub…
GH_A09G0905	superfamily	388418	110	148	1.08017e-09	51.9338	cl17238	RING_Ubox superfamily	-	The superfamily of RING finger (Really Interesting New Gene) domain and U-box domain; RING finger is a specialized type of Zn-finger of 40 to 60 residues that binds two atoms of zinc. It is defined by the "cross-brace" motif that chelates zinc atoms by eight amino acid residues, typically Cys or His, arranged in a characteristic spacing. Canonical RING motifs have been categorized as two major su…
GH_A09G0905	superfamily	227568	65	151	0.000179112	41.4945	cl34953	HRD1 superfamily	NC	HRD ubiquitin ligase complex, ER membrane component [Posttranslational modification, protein turnover, chaperones]; HRD ubiquitin ligase complex, ER membrane component [Posttranslational modification, protein turnover, chaperones].
GH_A09G1048	superfamily	392136	357	665	1.60924e-36	139.778	cl29593	WD40 superfamily	-	WD40 domain, found in a number of eukaryotic proteins that cover a wide variety of functions including adaptor/regulatory modules in signal transduction, pre-mRNA processing and cytoskeleton assembly; typically contains a GH dipeptide 11-24 residues from its N-terminus and the WD dipeptide at its C-terminus and is 40 residues long, hence the name WD40; between GH and WD lies a conserved core; ser…
GH_A09G1048	superfamily	392136	840	1041	1.45419e-15	78.5308	cl29593	WD40 superfamily	C	WD40 domain, found in a number of eukaryotic proteins that cover a wide variety of functions including adaptor/regulatory modules in signal transduction, pre-mRNA processing and cytoskeleton assembly; typically contains a GH dipeptide 11-24 residues from its N-terminus and the WD dipeptide at its C-terminus and is 40 residues long, hence the name WD40; between GH and WD lies a conserved core; ser…
GH_A09G1048	superfamily	128914	34	92	2.92072e-15	71.0629	cl15352	CTLH superfamily	-	C-terminal to LisH motif; Alpha-helical motif of unknown function.
GH_A09G1048	superfamily	391601	4	34	8.51413e-06	43.192	cl26729	LisH superfamily	-	LisH; The LisH (lis homology) domain mediates protein dimerization and tetramerisation. The LisH domain is found in Sif2, a component of the Set3 complex which is responsible for repressing meiotic genes. It has been shown that the LisH domain helps mediate interaction with components of the Set3 complex.
GH_A09G1048	superfamily	223021	207	330	3.72406e-05	48.0109	cl33720	PHA03247 superfamily	C	large tegument protein UL36; Provisional
GH_A09G1082	superfamily	381853	38	203	4.73082e-113	319.202	cl00197	cyclophilin superfamily	-	cyclophilin: cyclophilin-type peptidylprolyl cis- trans isomerases. This family contains eukaryotic, bacterial and archeal proteins which exhibit a peptidylprolyl cis- trans isomerases activity (PPIase, Rotamase) and in addition bind the immunosuppressive drug cyclosporin (CsA). Immunosuppression in vertebrates is believed to be the result of the cyclophilin A-cyclosporin protein drug complex bin…
GH_A09G1313	superfamily	389743	122	384	1.36147e-126	371.809	cl21453	PKc_like superfamily	-	Protein Kinases, catalytic domain; The protein kinase superfamily is mainly composed of the catalytic domains of serine/threonine-specific and tyrosine-specific protein kinases. It also includes RIO kinases, which are atypical serine protein kinases, aminoglycoside phosphotransferases, and choline kinases. These proteins catalyze the transfer of the gamma-phosphoryl group from ATP to hydroxyl gro…
GH_A09G2013	superfamily	223540	31	342	1.59942e-76	245.118	cl33891	SpoVK superfamily	N	AAA+-type ATPase, SpoVK/Ycf46/Vps4 family [Cell wall/membrane/envelope biogenesis, Cell cycle control, cell division, chromosome partitioning, Signal transduction mechanisms]; ATPases of the AAA+ class [Posttranslational modification, protein turnover, chaperones].
GH_A10G0325	superfamily	382355	5	210	2.04898e-100	290.308	cl01053	SGNH_hydrolase superfamily	-	SGNH_hydrolase, or GDSL_hydrolase, is a diverse family of lipases and esterases. The tertiary fold of the enzyme is substantially different from that of the alpha/beta hydrolase family and unique among all known hydrolases; its active site closely resembles the typical Ser-His-Asp(Glu) triad from other serine hydrolases, but may lack the carboxlic acid.
GH_A10G0601	superfamily	166698	24	846	0	1504.52	cl31552	PLN03059 superfamily	-	beta-galactosidase; Provisional
GH_A10G0927	superfamily	389744	36	282	5.8987e-76	231.503	cl21454	NADB_Rossmann superfamily	-	Rossmann-fold NAD(P)(+)-binding proteins; A large family of proteins that share a Rossmann-fold NAD(P)H/NAD(P)(+) binding (NADB) domain. The NADB domain is found in numerous dehydrogenases of metabolic pathways such as glycolysis, and many other redox enzymes. NAD binding involves numerous hydrogen-bonds and van der Waals contacts, in particular H-bonding of residues in a turn between the first s…
GH_A10G1121	superfamily	381975	69	141	8.85524e-28	97.606	cl00367	Ribosomal_L28 superfamily	-	Ribosomal L28 family; The ribosomal 28 family includes L28 proteins from bacteria and chloroplasts. The L24 protein from yeast also contains a region of similarity to prokaryotic L28 proteins. L24 from yeast is also found in the large ribosomal subunit
GH_A10G2145	superfamily	351761	26	149	6.07451e-28	105.924	cl02446	MATH superfamily	-	MATH (meprin and TRAF-C homology) domain; an independent folding unit with an eight-stranded beta-sandwich structure found in meprins, TRAFs and other proteins. Meprins comprise a class of extracellular metalloproteases which are anchored to the membrane and are capable of cleaving growth factors, extracellular matrix proteins, and biologically active peptides. TRAF molecules serve as adapter pro…
GH_A10G2145	superfamily	274009	233	358	0.000506187	41.9771	cl37070	SMC_prok_A superfamily	NC	chromosome segregation protein SMC, primarily archaeal type; SMC (structural maintenance of chromosomes) proteins bind DNA and act in organizing and segregating chromosomes for partition. SMC proteins are found in bacteria, archaea, and eukaryotes. It is found in a single copy and is homodimeric in prokaryotes, but six paralogs (excluded from this family) are found in eukarotes, where SMC protein…
GH_A10G2317	superfamily	385644	8	64	5.98481e-12	56.234	cl09943	Ribosomal_L29_HIP superfamily	-	Ribosomal L29 protein/HIP. L29 is a protein of the large ribosomal Subunit. A homolog, called heparin/heparan sulfate interacting protein (HIP), has also been identified in mammals. L29 is located on the surface of the large ribosomal subunit, where it participates in forming a protein ring that surrounds the polypeptide exit channel, providing structural support for the ribosome. L29 is involved…
GH_A11G0100	superfamily	385675	39	521	0	717.911	cl10459	Peptidases_S8_S53 superfamily	-	Peptidase domain in the S8 and S53 families; Members of the peptidases S8 (subtilisin and kexin) and S53 (sedolisin) family include endopeptidases and exopeptidases. The S8 family has an Asp/His/Ser catalytic triad similar to that found in trypsin-like proteases, but do not share their three-dimensional structure and are not homologous to trypsin. Serine acts as a nucleophile, aspartate as an ele…
GH_A11G0100	superfamily	378883	820	1004	1.90272e-76	250.563	cl13955	TPPII superfamily	-	Tripeptidyl peptidase II; This domain family is found in bacteria and eukaryotes, and is approximately 190 amino acids in length. The family is found in association with pfam00082. Tripeptidyl peptidase II (TPPII) is a crucial component of the proteolytic cascade acting downstream of the 26S proteasome in the ubiquitin-proteasome pathway. It is an amino peptidase belonging to the subtilase family…
GH_A11G0100	superfamily	369811	1069	1212	0.00547681	40.2914	cl38261	Spc7 superfamily	N	Spc7 kinetochore protein; This domain is found in cell division proteins which are required for kinetochore-spindle association.
GH_A11G1277	superfamily	381775	33	167	7.72268e-37	125.634	cl00050	CYCLIN superfamily	-	Cyclin box fold. Protein binding domain functioning in cell-cycle and transcription control. Present in cyclins, TFIIB and Retinoblastoma (RB).The cyclins consist of 8 classes of cell cycle regulators that regulate cyclin dependent kinases (CDKs). TFIIB is a transcription factor that binds the TATA box. Cyclins, TFIIB and RB contain 2 copies of the domain.
GH_A11G1702	superfamily	392240	1	177	5.13959e-130	361.489	cl29940	RbcS superfamily	-	Ribulose-1,5-bisphosphate carboxylase small subunit; This domain family is found in eukaryotes, and is approximately 40 amino acids in length. The family is found in association with pfam00101. There is a conserved APF sequence motif. There are two completely conserved residues (L and P) that may be functionally important. This family is the small subunit of ribulose-1,5-bisphosphate.
GH_A11G2946	superfamily	273294	47	439	1.68879e-58	203.472	cl36743	b_cpa1 superfamily	C	sodium/hydrogen exchanger 3; The Monovalent Cation:Proton Antiporter-1 (CPA1) Family (TC 2.A.36)The CPA1 family is a large family of proteins derived from Gram-positive and Gram-negative bacteria, blue green bacteria, yeast, plants and animals.Transporters from eukaryotes have been functionally characterized, and all of these catalyze Na+:H+ exchange. Their primary physiological functions may be …
GH_A11G2955	superfamily	389743	153	423	3.98217e-91	277.232	cl21453	PKc_like superfamily	-	Protein Kinases, catalytic domain; The protein kinase superfamily is mainly composed of the catalytic domains of serine/threonine-specific and tyrosine-specific protein kinases. It also includes RIO kinases, which are atypical serine protein kinases, aminoglycoside phosphotransferases, and choline kinases. These proteins catalyze the transfer of the gamma-phosphoryl group from ATP to hydroxyl gro…
GH_A11G3503	superfamily	368556	35	62	3.87666e-08	46.5862	cl05313	VQ superfamily	-	VQ motif; This short motif is found in a variety of plant proteins. These proteins vary greatly in length and are mostly composed of low complexity regions. They all conserve a short motif FXhVQChTG, where X is any amino acid and h is a hydrophobic amino acid. The function of this motif is uncertain, however one protein in this family has been found to bind the SigA sigma factor. It would seem pl…
GH_A12G0465	superfamily	368556	80	102	4.7961e-05	38.8822	cl05313	VQ superfamily	C	VQ motif; This short motif is found in a variety of plant proteins. These proteins vary greatly in length and are mostly composed of low complexity regions. They all conserve a short motif FXhVQChTG, where X is any amino acid and h is a hydrophobic amino acid. The function of this motif is uncertain, however one protein in this family has been found to bind the SigA sigma factor. It would seem pl…
GH_A12G0664	superfamily	369512	1	94	2.98011e-32	115.918	cl06693	MFMR superfamily	-	G-box binding protein MFMR; This region is found to the N-terminus of the pfam00170 transcription factor domain. It is between 150 and 200 amino acids in length. The N-terminal half is rather rich in proline residues and has been termed the PRD (proline rich domain), whereas the C-terminal half is more polar and has been called the MFMR (multifunctional mosaic region). It has been suggested that …
GH_A12G0664	superfamily	389750	245	309	1.46654e-24	94.5531	cl21462	bZIP superfamily	-	Basic leucine zipper (bZIP) domain of bZIP transcription factors: a DNA-binding and dimerization domain; Basic leucine zipper (bZIP) factors comprise one of the most important classes of enhancer-type transcription factors. They act in networks of homo and heterodimers in the regulation of a diverse set of cellular processes including cell survival, learning and memory, lipid metabolism, and canc…
GH_A12G0664	superfamily	374656	109	215	0.00115098	38.6653	cl24974	MFMR_assoc superfamily	-	Disordered region downstream of MFMR; This is a conserved region of disorder, identified with the MobiDB database, found in plants immediately to the C-terminus of the MFMR domain.
GH_A12G0951	superfamily	185494	54	303	2.84569e-47	159.705	cl33169	PTZ00168 superfamily	-	mitochondrial carrier protein; Provisional
GH_A12G1140	superfamily	381775	32	145	4.51601e-44	143.739	cl00050	CYCLIN superfamily	N	Cyclin box fold. Protein binding domain functioning in cell-cycle and transcription control. Present in cyclins, TFIIB and Retinoblastoma (RB).The cyclins consist of 8 classes of cell cycle regulators that regulate cyclin dependent kinases (CDKs). TFIIB is a transcription factor that binds the TATA box. Cyclins, TFIIB and RB contain 2 copies of the domain.
GH_A12G1211	superfamily	387358	7	125	5.29096e-43	139.288	cl14603	C2 superfamily	-	C2 domain; The C2 domain was first identified in PKC. C2 domains fold into an 8-standed beta-sandwich that can adopt 2 structural arrangements: Type I and Type II, distinguished by a circular permutation involving their N- and C-terminal beta strands. Many C2 domains are Ca2+-dependent membrane-targeting modules that bind a wide variety of substances including bind phospholipids, inositol polypho…
GH_A12G1297	superfamily	367145	47	101	6.63581e-40	132.398	cl03664	zf-Dof superfamily	-	Dof domain, zinc finger; The Dof domain is a zinc finger DNA-binding domain, that shows resemblance to the Cys2 zinc finger.
GH_A12G1836	superfamily	382749	10	191	1.27688e-29	107.976	cl01879	DUF962 superfamily	-	Protein of unknown function (DUF962); This family consists of several eukaryotic and prokaryotic proteins of unknown function. The yeast protein YGL010W has been found to be non-essential for cell growth.
GH_A12G1904	superfamily	381907	14	88	1.85264e-40	141.186	cl00259	Sm_like superfamily	-	Sm and related proteins; The eukaryotic Sm and Sm-like (LSm) proteins associate with RNA to form the core domain of the ribonucleoprotein particles involved in a variety of RNA processing events including pre-mRNA splicing, telomere replication, and mRNA degradation. Members of this family share a highly conserved Sm fold containing an N-terminal helix followed by a strongly bent five-stranded an…
GH_A12G1904	superfamily	370547	460	558	8.61807e-26	101.375	cl09757	FDF superfamily	-	FDF domain; The FDF domain, so called because of the conserved FDF at its N termini, is an entirely alpha-helical domain with multiple exposed hydrophilic loops. It is found at the C-terminus of Scd6p-like SM domains. It is also found with other divergent Sm domains and in proteins such as Dcp3p and FLJ21128, where it is found N terminal to the YjeF-N domain, a novel Rossmann fold domain.
GH_A12G1904	superfamily	282904	169	422	0.00641015	39.5144	cl37540	Herpes_BLLF1 superfamily	NC	Herpes virus major outer envelope glycoprotein (BLLF1); This family consists of the BLLF1 viral late glycoprotein, also termed gp350/220. It is the most abundantly expressed glycoprotein in the viral envelope of the Herpesviruses and is the major antigen responsible for stimulating the production of neutralising antibodies in vivo.
GH_A12G2518	superfamily	386279	1	225	3.03053e-73	221.543	cl12118	LEA_2 superfamily	-	Late embryogenesis abundant protein; Different types of LEA proteins are expressed at different stages of late embryogenesis in higher plant seed embryos and under conditions of dehydration stress. The function of these proteins is unknown. This family represents a group of LEA proteins that appear to be distinct from those in pfam02987. The family DUF1511, pfam07427, has now been merged into thi…
GH_A13G0724	superfamily	383287	32	500	0	1032.74	cl03230	DAHP_synth_2 superfamily	-	Class-II DAHP synthetase family; Members of this family are aldolase enzymes that catalyze the first step of the shikimate pathway.
GH_A13G1095	superfamily	235495	46	223	6.37235e-98	282.335	cl35330	rplF superfamily	-	50S ribosomal protein L6; Validated
GH_A13G1162	superfamily	215264	1	765	0	1596.74	cl33502	PLN02475 superfamily	-	5-methyltetrahydropteroyltriglutamate--homocysteine methyltransferase
GH_A13G1686	superfamily	389783	130	337	1.77315e-34	125.594	cl21514	TauE superfamily	-	Sulfite exporter TauE/SafE; This is a family of integral membrane proteins where the alignment appears to contain two duplicated modules of three transmembrane helices. The proteins are involved in the transport of anions across the cytoplasmic membrane during taurine metabolism as an exporter of sulfoacetate. This family used to be known as DUF81.
GH_A13G1768	superfamily	390042	9	491	1.7892e-153	441.525	cl23718	ALP_like superfamily	-	alkaline phosphatases and sulfatases; This family includes alkaline phosphatases and sulfatases. Alkaline phosphatases are non-specific phosphomonoesterases that catalyze the hydrolysis reaction via a phosphoseryl intermediate to produce inorganic phosphate and the corresponding alcohol, optimally at high pH. Alkaline phosphatase exists as a dimer, each monomer binding 2 zinc atoms and one magnes…
GH_A13G1862	superfamily	381986	111	178	5.61612e-14	63.608	cl00386	BolA superfamily	-	BolA-like protein; This family consist of the morphoprotein BolA from E. coli and its various homologs. In E. coli over expression of this protein causes round morphology and may be involved in switching the cell between elongation and septation systems during cell division. The expression of BolA is growth rate regulated and is induced during the transition into the the stationary phase. BolA is…
GH_A13G2215	superfamily	371932	13	139	3.09351e-77	229.05	cl13583	Alfin superfamily	-	Alfin; The Alfin family includes PHD finger protein Alfin1 and Alfin1-like proteins. Alfin1 is a histone-binding component that specifically recognizes H3 tails trimethylated on 'Lys-4' (H3K4me3), which marks transcription start sites of virtually all active genes.
GH_A13G2215	superfamily	389947	200	250	8.0207e-31	108.352	cl22851	PHD_SF superfamily	-	PHD finger superfamily; The PHD finger superfamily includes a canonical plant homeodomain (PHD) finger typically characterized as Cys4HisCys3, and a non-canonical extended PHD finger, characterized as Cys2HisCys5HisCys2His. Variations include the RAG2 PHD finger characterized by Cys3His2Cys2His and the PHD finger 5 found in nuclear receptor-binding SET domain-containing proteins characterized by …
GH_A13G2446	superfamily	177773	21	640	0	1292.79	cl31830	PLN00178 superfamily	-	sulfite reductase
GH_D01G0355	superfamily	368556	12	37	1.01897e-09	49.2826	cl05313	VQ superfamily	-	VQ motif; This short motif is found in a variety of plant proteins. These proteins vary greatly in length and are mostly composed of low complexity regions. They all conserve a short motif FXhVQChTG, where X is any amino acid and h is a hydrophobic amino acid. The function of this motif is uncertain, however one protein in this family has been found to bind the SigA sigma factor. It would seem pl…
GH_D01G0515	superfamily	215058	9	331	0	650.862	cl33411	PLN00106 superfamily	-	malate dehydrogenase
GH_D01G0600	superfamily	371393	43	900	0	879.341	cl12696	DUF2921 superfamily	-	Protein of unknown function (DUF2921); This eukaryotic family of proteins has no known function.
GH_D01G1749	superfamily	381958	1	260	2.44037e-173	478.167	cl00339	SugarP_isomerase superfamily	-	SugarP_isomerase: Sugar Phosphate Isomerase family; includes type A ribose 5-phosphate isomerase (RPI_A), glucosamine-6-phosphate (GlcN6P) deaminase, and 6-phosphogluconolactonase (6PGL). RPI catalyzes the reversible conversion of ribose-5-phosphate to ribulose 5-phosphate, the first step of the non-oxidative branch of the pentose phosphate pathway. GlcN6P deaminase catalyzes the reversible conve…
GH_D01G1760	superfamily	369007	4	59	2.26265e-24	85.6489	cl05913	RAMP4 superfamily	-	Ribosome associated membrane protein RAMP4; This family consists of several ribosome associated membrane protein RAMP4 (or SERP1) sequences. Stabilisation of membrane proteins in response to stress involves the concerted action of a rescue unit in the ER membrane comprised of SERP1/RAMP4, other components of the translocon, and molecular chaperones in the ER.
GH_D01G1796	superfamily	383092	134	180	3.16684e-06	43.8628	cl02701	Kelch_1 superfamily	-	Kelch motif; The kelch motif was initially discovered in Kelch. In this protein there are six copies of the motif. It has been shown that the ring canal kelch protein is related to Galactose Oxidase for which a structure has been solved. The kelch motif forms a beta sheet. Several of these sheets associate to form a beta propeller structure as found in pfam00064, pfam00400 and pfam00415.
GH_D01G1796	superfamily	383011	16	53	2.50078e-05	40.883	cl02535	F-box-like superfamily	-	F-box-like; This is an F-box-like family.
GH_D01G1968	superfamily	365928	77	309	7.99965e-151	422.683	cl27735	Glyco_hydro_19 superfamily	-	Chitinase class I; Chitinase class I.
GH_D01G1968	superfamily	388361	23	62	8.71506e-18	75.2184	cl16916	ChtBD1 superfamily	-	Hevein or type 1 chitin binding domain; Hevein or type 1 chitin binding domain (ChtBD1), a lectin domain found in proteins from plants and fungi that bind N-acetylglucosamine, plant endochitinases, wound-induced proteins such as hevein, a major IgE-binding allergen in natural rubber latex, and the alpha subunit of Kluyveromyces lactis killer toxin. This domain is involved in the recognition and/o…
GH_D01G2393	superfamily	389774	345	395	1.38923e-17	76.0667	cl21498	SANT superfamily	-	'SWI3, ADA2, N-CoR and TFIIIB' DNA-binding domains. Tandem copies of the domain bind telomeric DNA tandem repeatsas part of the capping complex. Binding is sequence dependent for repeats which contain the G/C rich motif [C2-3 A (CA)1-6]. The domain is also found in regulatory transcriptional repressor complexes where it also binds DNA.
GH_D01G2489	superfamily	388557	403	531	1.19685e-12	65.3301	cl19401	FUSC_2 superfamily	-	Fusaric acid resistance protein-like; Fusaric acid resistance protein-like.
GH_D01G2489	superfamily	224208	378	700	5.12876e-05	46.6396	cl34218	YccC superfamily	N	Uncharacterized membrane protein YccC [Function unknown]; Predicted membrane protein [Function unknown].
GH_D01G2489	superfamily	389771	10	172	0.00068469	42.8531	cl21495	Acyl_transf_3 superfamily	NC	Acyltransferase family; This family includes a range of acyltransferase enzymes. This domain is found in many as yet uncharacterized C. elegans proteins and it is approximately 300 amino acids long.
GH_D01G2517	superfamily	215469	79	514	0	859.784	cl33585	PLN02871 superfamily	-	UDP-sulfoquinovose:DAG sulfoquinovosyltransferase
GH_D02G0469	superfamily	112708	145	236	8.66737e-33	115.982	cl04323	Sec20 superfamily	-	Sec20; Sec20 is a membrane glycoprotein associated with secretory pathway.
GH_D02G0719	superfamily	388439	138	366	1.64452e-54	178.487	cl17713	NnrU superfamily	-	NnrU protein; This family consists of several plant and bacterial NnrU proteins. NnrU is thought to be involved in the reduction of nitric oxide. The exact function of NnrU is unclear. It is thought however that NnrU and perhaps NnrT are required for expression of both nirK and nor.
GH_D02G1127	superfamily	381982	154	298	2.35399e-24	98.0806	cl00381	PNPOx/FlaRed_like superfamily	-	Pyridoxine 5'-phosphate (PNP) oxidase-like and flavin reductase-like proteins; The PNPOx-like superfamily is composed of pyridoxine 5'-phosphate (PNP) oxidases and other flavin mononucleotide (FMN) binding proteins, which catalyze FMN-mediated redox reactions. Flavin reductases catalyze the reduction of FMN or FAD using NAD(P)H as a cofactor. They are part of a two-component enzyme system, compos…
GH_D02G1621	superfamily	385413	2	121	1.05342e-50	156.289	cl09109	NTF2_like superfamily	-	Nuclear transport factor 2 (NTF2-like) superfamily. This family includes members of the NTF2 family, Delta-5-3-ketosteroid isomerases, Scytalone Dehydratases, and the beta subunit of Ring hydroxylating dioxygenases. This family is a classic example of divergent evolution wherein the proteins have many common structural details but diverge greatly in their function. For example, nuclear transport …
GH_D02G1897	superfamily	388408	146	254	1.00408e-63	194.483	cl17171	PH-like superfamily	-	Pleckstrin homology-like domain; The PH-like family includes the PH domain, both the Shc-like and IRS-like PTB domains, the ran-binding domain, the EVH1 domain, a domain in neurobeachin and the third domain of FERM. All of these domains have a PH fold, but lack significant sequence similarity. They are generally involved in targeting to protein to the appropriate cellular location or interacting …
GH_D03G1150	superfamily	273734	55	1148	0	1417.92	cl36945	ATPase-Plipid superfamily	-	phospholipid-translocating P-type ATPase, flippase; This model describes the P-type ATPase responsible for transporting phospholipids from one leaflet of bilayer membranes to the other. These ATPases are found only in eukaryotes.
GH_D03G1169	superfamily	388407	235	311	1.18501e-32	115.788	cl17169	RRM_SF superfamily	-	RNA recognition motif (RRM) superfamily; RRM, also known as RBD (RNA binding domain) or RNP (ribonucleoprotein domain), is a highly abundant domain in eukaryotes found in proteins involved in post-transcriptional gene expression processes including mRNA and rRNA processing, RNA export, and RNA stability. This domain is 90 amino acids in length and consists of a four-stranded beta-sheet packed aga…
GH_D03G1169	superfamily	388407	141	218	1.85225e-32	115.403	cl17169	RRM_SF superfamily	-	RNA recognition motif (RRM) superfamily; RRM, also known as RBD (RNA binding domain) or RNP (ribonucleoprotein domain), is a highly abundant domain in eukaryotes found in proteins involved in post-transcriptional gene expression processes including mRNA and rRNA processing, RNA export, and RNA stability. This domain is 90 amino acids in length and consists of a four-stranded beta-sheet packed aga…
GH_D03G1356	superfamily	368090	41	612	0	931.918	cl38166	Ceramidase_alk superfamily	-	Neutral/alkaline non-lysosomal ceramidase, N-terminal; This family represents N-terminal domain of a group of neutral/alkaline ceramidases found in both bacteria and eukaryotes. The EC classification is EC:3.5.1.23. The enzyme hydrolyzes ceramide to generate sphingosine and fatty acid. The enzyme plays a regulatory role in a variety of physiological events in eukaryotes and also functions as an e…
GH_D03G1356	superfamily	374964	614	777	2.02564e-79	251.702	cl25285	Ceramidse_alk_C superfamily	-	Neutral/alkaline non-lysosomal ceramidase, C-terminal; This family represents C-terminal domain of a group of neutral/alkaline ceramidases found in both bacteria and eukaryotes. The EC classification is EC:3.5.1.23. The enzyme hydrolyzes ceramide to generate sphingosine and fatty acid. The enzyme plays a regulatory role in a variety of physiological events in eukaryotes and also functions as an e…
GH_D03G1891	superfamily	178707	288	530	3.86986e-38	146.853	cl26028	PLN03162 superfamily	N	golden-2 like transcription factor; Provisional
GH_D03G1891	superfamily	388505	20	132	3.62027e-30	113.877	cl19078	REC superfamily	-	phosphoacceptor receiver (REC) domain of response regulators (RRs) and pseudo response regulators (PRRs); Two-component systems (TCSs) involving a sensor and a response regulator are used by bacteria to adapt to changing environments. Processes regulated by two-component systems in bacteria include sporulation, pathogenicity, virulence, chemotaxis, and membrane transport. Response regulators (RRs…
GH_D04G0358	superfamily	273363	41	633	0	565.118	cl36782	3a01208 superfamily	-	Conjugate Transporter-2 (CT2) Family protein; [Transport and binding proteins, Other]
GH_D04G0749	superfamily	389798	47	124	3.97986e-06	43.2676	cl21539	DnaJ_zf superfamily	N	Zinc finger domain of DnaJ and HSP40; Central/middle or CxxCxGxG-motif containing domain of DnaJ/Hsp40 (heat shock protein 40). DnaJ proteins are highly conserved and play crucial roles in protein translation, folding, unfolding, translocation, and degradation. They act primarily by stimulating the ATPase activity of Hsp70s, an important chaperonin family. Hsp40 proteins are characterized by the …
GH_D04G0811	superfamily	389743	486	742	8.28734e-43	156.279	cl21453	PKc_like superfamily	-	Protein Kinases, catalytic domain; The protein kinase superfamily is mainly composed of the catalytic domains of serine/threonine-specific and tyrosine-specific protein kinases. It also includes RIO kinases, which are atypical serine protein kinases, aminoglycoside phosphotransferases, and choline kinases. These proteins catalyze the transfer of the gamma-phosphoryl group from ATP to hydroxyl gro…
GH_D04G0811	superfamily	215061	112	754	2.16035e-41	163.095	cl33413	PLN00113 superfamily	N	leucine-rich repeat receptor-like protein kinase; Provisional
GH_D04G0912	superfamily	387497	709	851	5.2377e-39	142.878	cl15102	CLU-central superfamily	-	An uncharacterized central domain of CLU mitochondrial proteins; Mutations in the mitochondrial CLU proteins have been shown to result in clustered mitochondria. CLU proteins include Saccharomyces cerevisiae clustered mitochondria protein (Clu1p, alias translation initiation factor 31/TIF31p), Dictyostelium discoideum clustered mitochondria protein homolog (CluA), Caenorhabditis elegans clustered…
GH_D04G0912	superfamily	315987	920	990	2.6202e-13	66.642	cl26181	TPR_12 superfamily	-	Tetratricopeptide repeat; Tetratricopeptide repeat.
GH_D04G0912	superfamily	315987	1004	1079	2.07358e-12	63.9456	cl26181	TPR_12 superfamily	-	Tetratricopeptide repeat; Tetratricopeptide repeat.
GH_D04G0912	superfamily	373503	47	118	3.04795e-06	46.4768	cl20917	CLU_N superfamily	-	Mitochondrial function, CLU-N-term; CLU_N is the N-terminal domain of the Clueless protein, also known as TIF31-like in other organisms. The function of this domain is not known. It family is found in association with pfam13236.
GH_D04G0912	superfamily	185628	1180	1422	4.78082e-05	48.5326	cl33186	PTZ00449 superfamily	N	104 kDa microneme/rhoptry antigen; Provisional
GH_D04G0912	superfamily	372528	332	468	0.000346647	44.0606	cl16180	CLU superfamily	C	Clustered mitochondria; The CLU domain (CLUstered mitochondria) is a eukaryotic domain found in proteins from fungi, protozoa, plants to humans. It is required for correct functioning of the mitochondria and mitochondrial transport although the exact function of the domain is unknown. In Dictyostelium the full-length protein is required for a very late step in fission of the outer mitochondrial m…
GH_D04G1022	superfamily	178008	1	415	0	851.584	cl31872	PLN02382 superfamily	-	probable sucrose-phosphatase
GH_D04G1455	superfamily	389950	1029	1089	1.09309e-18	80.7636	cl22856	SNARE superfamily	-	SNARE motif; SNARE (soluble N-ethylmaleimide-sensitive factor attachment protein receptor) proteins consist of coiled-coil helices (called SNARE motifs) which mediate the interactions between SNARE proteins, and a transmembrane domain. The SNARE complex mediates membrane fusion, important for trafficking of newly synthesized proteins, recycling of pre-existing proteins and organelle formation. SN…
GH_D04G1455	superfamily	392136	45	293	6.13897e-06	49.2556	cl29593	WD40 superfamily	C	WD40 domain, found in a number of eukaryotic proteins that cover a wide variety of functions including adaptor/regulatory modules in signal transduction, pre-mRNA processing and cytoskeleton assembly; typically contains a GH dipeptide 11-24 residues from its N-terminus and the WD dipeptide at its C-terminus and is 40 residues long, hence the name WD40; between GH and WD lies a conserved core; ser…
GH_D04G1869	superfamily	381924	1	331	0	719.667	cl00289	FIG superfamily	-	FIG, FBPase/IMPase/glpX-like domain. A superfamily of metal-dependent phosphatases with various substrates. Fructose-1,6-bisphospatase (both the major and the glpX-encoded variant) hydrolyze fructose-1,6,-bisphosphate to fructose-6-phosphate in gluconeogenesis. Inositol-monophosphatases and inositol polyphosphatases play vital roles in eukaryotic signalling, as they participate in metabolizing th…
GH_D04G1992	superfamily	381792	10	86	1.04742e-11	57.3131	cl00081	bHLH_SF superfamily	-	basic Helix Loop Helix (bHLH) domain superfamily; bHLH proteins are transcriptional regulators that are found in organisms from yeast to humans. Members of the bHLH superfamily have two highly conserved and functionally distinct regions. The basic part is at the amino end of the bHLH that may bind DNA to a consensus hexanucleotide sequence known as the E box (CANNTG). Different families of bHLH p…
GH_D05G1208	superfamily	389744	1	338	0	550.514	cl21454	NADB_Rossmann superfamily	-	Rossmann-fold NAD(P)(+)-binding proteins; A large family of proteins that share a Rossmann-fold NAD(P)H/NAD(P)(+) binding (NADB) domain. The NADB domain is found in numerous dehydrogenases of metabolic pathways such as glycolysis, and many other redox enzymes. NAD binding involves numerous hydrogen-bonds and van der Waals contacts, in particular H-bonding of residues in a turn between the first s…
GH_D05G1310	superfamily	389744	4	303	0	506.621	cl21454	NADB_Rossmann superfamily	-	Rossmann-fold NAD(P)(+)-binding proteins; A large family of proteins that share a Rossmann-fold NAD(P)H/NAD(P)(+) binding (NADB) domain. The NADB domain is found in numerous dehydrogenases of metabolic pathways such as glycolysis, and many other redox enzymes. NAD binding involves numerous hydrogen-bonds and van der Waals contacts, in particular H-bonding of residues in a turn between the first s…
GH_D05G1722	superfamily	368099	30	328	1.85323e-68	215.957	cl12301	OST3_OST6 superfamily	-	OST3 / OST6 family, transporter family; The proteins in this family are part of a complex of eight ER proteins that transfers core oligosaccharide from dolichol carrier to Asn-X-Ser/Thr motifs. This family includes both OST3 and OST6, each of which contains four predicted transmembrane helices. Disruption of OST3 and OST6 leads to a defect in the assembly of the complex. Hence, the function of th…
GH_D05G1798	superfamily	275319	71	109	0.00492297	36.5349	cl37462	predic_Ig_block superfamily	C	putative immunoglobulin-blocking virulence protein; Members of this family are putative virulence proteins of Mycoplasma and Ureaplasma species. Members share a region of sequence similarity (see TIGR04524) with protein M, a Mycoplasma genitalium protein that binds a conserved light chain region of IgG and blocks its protective function of antigen-specific binding. The seed alignment for this mod…
GH_D05G2707	superfamily	368556	74	100	1.3195e-08	49.2826	cl05313	VQ superfamily	-	VQ motif; This short motif is found in a variety of plant proteins. These proteins vary greatly in length and are mostly composed of low complexity regions. They all conserve a short motif FXhVQChTG, where X is any amino acid and h is a hydrophobic amino acid. The function of this motif is uncertain, however one protein in this family has been found to bind the SigA sigma factor. It would seem pl…
GH_D05G2709	superfamily	178629	1	767	0	1024.03	cl31969	PLN03080 superfamily	-	Probable beta-xylosidase; Provisional
GH_D05G3628	superfamily	381760	47	223	5.50983e-76	234.518	cl00020	GAT_1 superfamily	-	Type 1 glutamine amidotransferase (GATase1)-like domain; Type 1 glutamine amidotransferase (GATase1)-like domain. This group contains proteins similar to Class I glutamine amidotransferases, the intracellular PH1704 from Pyrococcus horikoshii, the C-terminal of the large catalase: Escherichia coli HP-II, Sinorhizobium meliloti Rm1021 ThuA, the A4 beta-galactosidase middle domain and peptidase E. …
GH_D05G3628	superfamily	381760	252	415	1.67722e-70	219.732	cl00020	GAT_1 superfamily	-	Type 1 glutamine amidotransferase (GATase1)-like domain; Type 1 glutamine amidotransferase (GATase1)-like domain. This group contains proteins similar to Class I glutamine amidotransferases, the intracellular PH1704 from Pyrococcus horikoshii, the C-terminal of the large catalase: Escherichia coli HP-II, Sinorhizobium meliloti Rm1021 ThuA, the A4 beta-galactosidase middle domain and peptidase E. …
GH_D06G0541	superfamily	295552	45	566	0	570.363	cl02915	Voltage_gated_ClC superfamily	-	CLC voltage-gated chloride channel. The ClC chloride channels catalyse the selective flow of Cl- ions across cell membranes, thereby regulating electrical excitation in skeletal muscle and the flow of salt and water across epithelial barriers. This domain is found in the halogen ions (Cl-, Br- and I-) transport proteins of the ClC family. The ClC channels are found in all three kingdoms of life a…
GH_D06G0541	superfamily	387599	578	746	1.04309e-29	113.383	cl15354	CBS_pair_SF superfamily	-	Two tandem repeats of the cystathionine beta-synthase (CBS pair) domains superfamily; The CBS domain, named after human CBS, is a small domain originally identified in cystathionine beta-synthase and is subsequently found in a wide range of different proteins. CBS domains usually occur in tandem repeats. They associate to form a so-called Bateman domain or a CBS pair based on crystallographic stu…
GH_D06G0893	superfamily	391950	1496	1759	4.67843e-146	450.424	cl28923	PIPKc superfamily	-	Phosphatidylinositol phosphate kinase (PIPK) catalytic domain family; The Phosphatidylinositol phosphate kinase (PIPK) catalytic domain family includes phosphatidylinositol 5-phosphate 4-kinases (PIP5Ks) and similar proteins. PIP5Ks catalyze the phosphorylation of phosphatidylinositol phosphate on the fourth or fifth hydroxyl of the inositol ring, to form phosphatidylinositol bisphosphate. The fa…
GH_D06G0893	superfamily	351886	386	658	2.71321e-136	423.556	cl02777	chaperonin_like superfamily	-	chaperonin_like superfamily. Chaperonins are involved in productive folding of proteins. They share a common general morphology, a double toroid of 2 stacked rings, each composed of 7-9 subunits. There are 2 main chaperonin groups. The symmetry of type I is seven-fold and they are found in eubacteria (GroEL) and in organelles of eubacterial descent (hsp60 and RBP). The symmetry of type II is eigh…
GH_D06G0893	superfamily	333710	32	99	5.77652e-30	113.574	cl28890	FYVE_like_SF superfamily	-	FYVE domain like superfamily; FYVE domain is a 60-80 residue double zinc finger motif-containing module named after the four proteins, Fab1, YOTB, Vac1, and EEA1. The canonical FYVE domains are distinguished from other zinc fingers by three signature sequences: an N-terminal WxxD motif (x for any residue), the central basic R(R/K)HHCRxCG patch, and a C-terminal RVC motif, which form a compact pho…
GH_D06G0918	superfamily	365909	132	224	3.65178e-18	78.4367	cl37969	Mito_carr superfamily	-	Mitochondrial carrier protein; Mitochondrial carrier protein.
GH_D06G0918	superfamily	365909	254	342	2.70764e-16	73.0439	cl37969	Mito_carr superfamily	-	Mitochondrial carrier protein; Mitochondrial carrier protein.
GH_D06G0918	superfamily	365909	33	106	1.29464e-13	65.7251	cl37969	Mito_carr superfamily	-	Mitochondrial carrier protein; Mitochondrial carrier protein.
GH_D06G1000	superfamily	215061	55	968	1.24791e-173	532.502	cl33413	PLN00113 superfamily	-	leucine-rich repeat receptor-like protein kinase; Provisional
GH_D06G1560	superfamily	237171	198	254	2.4583e-06	47.9763	cl36163	PRK12678 superfamily	C	transcription termination factor Rho; Provisional
GH_D06G2196	superfamily	338972	64	123	3.18051e-09	52.5249	cl38440	LRR_8 superfamily	-	Leucine rich repeat; Leucine rich repeat.
GH_D06G2196	superfamily	227223	44	293	4.31411e-05	45.3442	cl34836	LRR superfamily	N	Leucine-rich repeat (LRR) protein [Transcription]; Leucine-rich repeat (LRR) protein [Function unknown].
GH_D06G2336	superfamily	383052	108	319	2.98543e-34	129.042	cl02616	MACPF superfamily	-	MAC/Perforin domain; The membrane-attack complex (MAC) of the complement system forms transmembrane channels. These channels disrupt the phospholipid bilayer of target cells, leading to cell lysis and death. A number of proteins participate in the assembly of the MAC. Freshly activated C5b binds to C6 to form a C5b-6 complex, then to C7 forming the C5b-7 complex. The C5b-7 complex binds to C8, wh…
GH_D07G0006	superfamily	215509	2	176	2.45442e-108	331.135	cl33601	PLN02943 superfamily	N	aminoacyl-tRNA ligase
GH_D07G0398	superfamily	385651	45	429	6.30794e-172	505.611	cl10011	Periplasmic_Binding_Protein_type1 superfamily	-	Type 1 periplasmic binding fold superfamily; Type 1 periplasmic binding fold superfamily. This model and hierarchy represent the ligand binding domains of the LacI family of transcriptional regulators, periplasmic binding proteins of the ABC-type transport systems, the family C G-protein couples receptors (GPCRs), membrane bound guanylyl cyclases including the family of natriuretic peptide recept…
GH_D07G0398	superfamily	389745	469	819	3.84006e-114	350.282	cl21456	Periplasmic_Binding_Protein_Type_2 superfamily	-	Type 2 periplasmic binding fold superfamily; This evolutionary model and hierarchy represent the ligand-binding domains found in solute binding proteins that serve as initial receptors in the transport, signal transduction and channel gating. The PBP2 proteins share the same architecture as periplasmic binding proteins type 1 (PBP1), but have a different topology. They are typically comprised of …
GH_D07G0696	superfamily	331565	111	395	1.56025e-143	409.757	cl26744	TPT superfamily	-	Triose-phosphate Transporter family; This family includes transporters with a specificity for triose phosphate.
GH_D07G0719	superfamily	381795	94	149	7.91151e-19	78.0608	cl00084	homeodomain superfamily	-	Homeodomain; DNA binding domains involved in the transcriptional regulation of key eukaryotic developmental processes; may bind to DNA as monomers or as homo- and/or heterodimers, in a sequence-specific manner.
GH_D07G0719	superfamily	390154	151	192	1.38216e-14	66.3833	cl23880	HALZ superfamily	-	Homeobox associated leucine zipper; Homeobox associated leucine zipper.
GH_D07G0910	superfamily	368556	66	91	4.85684e-08	46.9714	cl05313	VQ superfamily	-	VQ motif; This short motif is found in a variety of plant proteins. These proteins vary greatly in length and are mostly composed of low complexity regions. They all conserve a short motif FXhVQChTG, where X is any amino acid and h is a hydrophobic amino acid. The function of this motif is uncertain, however one protein in this family has been found to bind the SigA sigma factor. It would seem pl…
GH_D07G0967	superfamily	388418	95	140	1.46891e-11	55.9219	cl17238	RING_Ubox superfamily	-	The superfamily of RING finger (Really Interesting New Gene) domain and U-box domain; RING finger is a specialized type of Zn-finger of 40 to 60 residues that binds two atoms of zinc. It is defined by the "cross-brace" motif that chelates zinc atoms by eight amino acid residues, typically Cys or His, arranged in a characteristic spacing. Canonical RING motifs have been categorized as two major su…
GH_D07G1005	superfamily	386267	11	513	1.94768e-106	327.539	cl12078	p450 superfamily	-	Cytochrome P450; Cytochrome P450s are haem-thiolate proteins involved in the oxidative degradation of various compounds. They are particularly well known for their role in the degradation of environmental toxins and mutagens. They can be divided into 4 classes, according to the method by which electrons from NAD(P)H are delivered to the catalytic site. Sequence conservation is relatively low with…
GH_D07G1133	superfamily	367970	17	101	1.97587e-14	65.6962	cl04551	DUF573 superfamily	-	Protein of unknown function, DUF573; Protein of unknown function, DUF573.
GH_D07G1282	superfamily	273548	11	243	1.20619e-111	320.077	cl36866	uL30_euk superfamily	-	60S ribosomal protein uL30, eukaryotic form; This model describes the eukaryotic 60S (cytosolic) ribosomal protein uL30 (previously L7) and paralogs that may or may not also be uL30. Human, Drosophila, and Arabidopsis all have both a typical L7 and an L7-related paralog. This family is designated subfamily rather than equivalog to reflect these uncharacterized paralogs. Members of this family ave…
GH_D07G2004	superfamily	389743	57	344	9.89813e-74	231.393	cl21453	PKc_like superfamily	-	Protein Kinases, catalytic domain; The protein kinase superfamily is mainly composed of the catalytic domains of serine/threonine-specific and tyrosine-specific protein kinases. It also includes RIO kinases, which are atypical serine protein kinases, aminoglycoside phosphotransferases, and choline kinases. These proteins catalyze the transfer of the gamma-phosphoryl group from ATP to hydroxyl gro…
GH_D07G2105	superfamily	389947	213	337	1.49699e-62	202.165	cl22851	PHD_SF superfamily	-	PHD finger superfamily; The PHD finger superfamily includes a canonical plant homeodomain (PHD) finger typically characterized as Cys4HisCys3, and a non-canonical extended PHD finger, characterized as Cys2HisCys5HisCys2His. Variations include the RAG2 PHD finger characterized by Cys3His2Cys2His and the PHD finger 5 found in nuclear receptor-binding SET domain-containing proteins characterized by …
GH_D07G2105	superfamily	374483	430	561	3.44766e-62	200.963	cl24780	Oberon_cc superfamily	-	Coiled-coil region of Oberon; Oberon_cc is the coiled-coil region of Oberon proteins from plants. Oberon is necessary for maintenance and/or establishment of both the shoot and root apical meristems in Arabidopsis. Most Oberon proteins carry a PHD finger domain, pfam07227 and this coiled-coil domain. Oberon proteins mediate the TMO7 (the direct target of MP) expression through modification of, or…
GH_D07G2184	superfamily	388582	45	137	1.1572e-47	149.27	cl19519	FKBP_C superfamily	-	FKBP-type peptidyl-prolyl cis-trans isomerase; FKBP-type peptidyl-prolyl cis-trans isomerase.
GH_D07G2290	superfamily	389743	316	586	9.28565e-114	341.397	cl21453	PKc_like superfamily	-	Protein Kinases, catalytic domain; The protein kinase superfamily is mainly composed of the catalytic domains of serine/threonine-specific and tyrosine-specific protein kinases. It also includes RIO kinases, which are atypical serine protein kinases, aminoglycoside phosphotransferases, and choline kinases. These proteins catalyze the transfer of the gamma-phosphoryl group from ATP to hydroxyl gro…
GH_D07G2290	superfamily	178695	94	264	1.83349e-21	98.7346	cl31977	PLN03150 superfamily	N	hypothetical protein; Provisional
GH_D07G2290	superfamily	369783	73	110	1.2867e-07	48.0423	cl08472	LRRNT_2 superfamily	-	Leucine rich repeat N-terminal domain; Leucine Rich Repeats pfam00560 are short sequence motifs present in a number of proteins with diverse functions and cellular locations. Leucine Rich Repeats are often flanked by cysteine rich domains. This domain is often found at the N-terminus of tandem leucine rich repeats.
GH_D07G2448	superfamily	214358	61	189	1.54955e-41	136.254	cl29566	rpl12 superfamily	-	ribosomal protein L12
GH_D08G0833	superfamily	223669	5	315	1.22846e-34	127.437	cl33968	MhpC superfamily	-	Pimeloyl-ACP methyl ester carboxylesterase [Coenzyme transport and metabolism, General function prediction only]; Predicted hydrolases or acyltransferases (alpha/beta hydrolase superfamily) [General function prediction only].
GH_D08G1883	superfamily	388410	39	168	2.60903e-26	99.714	cl17173	AdoMet_MTases superfamily	-	S-adenosylmethionine-dependent methyltransferases (SAM or AdoMet-MTase), class I; AdoMet-MTases are enzymes that use S-adenosyl-L-methionine (SAM or AdoMet) as a substrate for methyltransfer, creating the product S-adenosyl-L-homocysteine (AdoHcy). There are at least five structurally distinct families of AdoMet-MTases, class I being the largest and most diverse. Within this class enzymes can be …
GH_D08G2137	superfamily	381907	2	93	8.46177e-57	170.483	cl00259	Sm_like superfamily	-	Sm and related proteins; The eukaryotic Sm and Sm-like (LSm) proteins associate with RNA to form the core domain of the ribonucleoprotein particles involved in a variety of RNA processing events including pre-mRNA splicing, telomere replication, and mRNA degradation. Members of this family share a highly conserved Sm fold containing an N-terminal helix followed by a strongly bent five-stranded an…
GH_D09G0099	superfamily	371894	82	159	1.13066e-36	121.07	cl13522	CRR7 superfamily	-	Protein CHLORORESPIRATORY REDUCTION 7; This entry includes protein from blue-green algae and plants, including CRR7 protein from Arabidopsis. CRR7 is part of the chloroplastic NAD(P)H dehydrogenase complex (NDH Complex) involved in respiration, photosystem I (PSI) cyclic electron transport and CO2 uptake. It is essential for the stable formation of the NDH Complex.
GH_D09G0209	superfamily	177783	1	180	1.11316e-125	352.13	cl29650	PLN00189 superfamily	-	40S ribosomal protein S9; Provisional
GH_D09G0584	superfamily	386267	1	499	5.77067e-141	415.364	cl12078	p450 superfamily	-	Cytochrome P450; Cytochrome P450s are haem-thiolate proteins involved in the oxidative degradation of various compounds. They are particularly well known for their role in the degradation of environmental toxins and mutagens. They can be divided into 4 classes, according to the method by which electrons from NAD(P)H are delivered to the catalytic site. Sequence conservation is relatively low with…
GH_D09G0632	superfamily	389743	764	1010	8.63527e-130	393.056	cl21453	PKc_like superfamily	-	Protein Kinases, catalytic domain; The protein kinase superfamily is mainly composed of the catalytic domains of serine/threonine-specific and tyrosine-specific protein kinases. It also includes RIO kinases, which are atypical serine protein kinases, aminoglycoside phosphotransferases, and choline kinases. These proteins catalyze the transfer of the gamma-phosphoryl group from ATP to hydroxyl gro…
GH_D09G0632	superfamily	373038	156	360	3.08198e-103	321.396	cl18686	EDR1 superfamily	-	Ethylene-responsive protein kinase Le-CTR1; EDR1 regulates disease resistance and ethylene-induced senescence, and is also involved in stress response signalling and cell death regulation.
GH_D09G0981	superfamily	177756	1	132	5.99751e-73	213.653	cl30550	PLN00154 superfamily	-	histone H2A; Provisional
GH_D09G1271	superfamily	389743	122	384	3.35136e-126	370.653	cl21453	PKc_like superfamily	-	Protein Kinases, catalytic domain; The protein kinase superfamily is mainly composed of the catalytic domains of serine/threonine-specific and tyrosine-specific protein kinases. It also includes RIO kinases, which are atypical serine protein kinases, aminoglycoside phosphotransferases, and choline kinases. These proteins catalyze the transfer of the gamma-phosphoryl group from ATP to hydroxyl gro…
GH_D09G1371	superfamily	386267	7	513	3.50999e-146	429.231	cl12078	p450 superfamily	-	Cytochrome P450; Cytochrome P450s are haem-thiolate proteins involved in the oxidative degradation of various compounds. They are particularly well known for their role in the degradation of environmental toxins and mutagens. They can be divided into 4 classes, according to the method by which electrons from NAD(P)H are delivered to the catalytic site. Sequence conservation is relatively low with…
GH_D09G1375	superfamily	337028	620	775	1.041e-113	340.793	cl07117	PRT_C superfamily	-	Plant phosphoribosyltransferase C-terminal; This domain is found at the C-terminus of phosphoribosyltransferases and phosphoribosyltransferase-like proteins. It contains putative transmembrane regions. It often appears together with calcium-ion dependent C2 domains (pfam00168).
GH_D09G1375	superfamily	387358	203	353	1.33592e-89	278.013	cl14603	C2 superfamily	-	C2 domain; The C2 domain was first identified in PKC. C2 domains fold into an 8-standed beta-sandwich that can adopt 2 structural arrangements: Type I and Type II, distinguished by a circular permutation involving their N- and C-terminal beta strands. Many C2 domains are Ca2+-dependent membrane-targeting modules that bind a wide variety of substances including bind phospholipids, inositol polypho…
GH_D09G1375	superfamily	387358	41	165	4.90971e-70	225.27	cl14603	C2 superfamily	-	C2 domain; The C2 domain was first identified in PKC. C2 domains fold into an 8-standed beta-sandwich that can adopt 2 structural arrangements: Type I and Type II, distinguished by a circular permutation involving their N- and C-terminal beta strands. Many C2 domains are Ca2+-dependent membrane-targeting modules that bind a wide variety of substances including bind phospholipids, inositol polypho…
GH_D09G1375	superfamily	387358	365	492	4.86248e-68	219.971	cl14603	C2 superfamily	-	C2 domain; The C2 domain was first identified in PKC. C2 domains fold into an 8-standed beta-sandwich that can adopt 2 structural arrangements: Type I and Type II, distinguished by a circular permutation involving their N- and C-terminal beta strands. Many C2 domains are Ca2+-dependent membrane-targeting modules that bind a wide variety of substances including bind phospholipids, inositol polypho…
GH_D09G2243	superfamily	368623	19	138	4.74155e-42	135.87	cl05405	DUF842 superfamily	-	Eukaryotic protein of unknown function (DUF842); This family consists of a number of conserved eukaryotic proteins of unknown function. The sequences carry three sets of CxxxC motifs, which might suggest a type of zinc-finger formation.
GH_D10G0458	superfamily	273938	79	311	1.78172e-56	188.199	cl37035	degP_htrA_DO superfamily	C	periplasmic serine protease, Do/DeqQ family; This family consists of a set proteins various designated DegP, heat shock protein HtrA, and protease DO. The ortholog in Pseudomonas aeruginosa is designated MucD and is found in an operon that controls mucoid phenotype. This family also includes the DegQ (HhoA) paralog in E. coli which can rescue a DegP mutant, but not the smaller DegS paralog, which…
GH_D10G0837	superfamily	389743	493	760	8.54556e-94	294.566	cl21453	PKc_like superfamily	-	Protein Kinases, catalytic domain; The protein kinase superfamily is mainly composed of the catalytic domains of serine/threonine-specific and tyrosine-specific protein kinases. It also includes RIO kinases, which are atypical serine protein kinases, aminoglycoside phosphotransferases, and choline kinases. These proteins catalyze the transfer of the gamma-phosphoryl group from ATP to hydroxyl gro…
GH_D10G0837	superfamily	390234	45	153	1.40364e-22	93.1455	cl24013	B_lectin superfamily	-	Bulb-type mannose-specific lectin. The domain contains a three-fold internal repeat (beta-prism architecture). The consensus sequence motif QXDXNXVXY is involved in alpha-D-mannose recognition. Lectins are carbohydrate-binding proteins which specifically recognize diverse carbohydrates and mediate a wide variety of biological processes, such as cell-cell and host-pathogen interactions, serum glyc…
GH_D10G0837	superfamily	381810	347	402	6.93665e-07	47.431	cl00112	PAN_APPLE superfamily	N	PAN/APPLE-like domain; present in N-terminal (N) domains of plasminogen/ hepatocyte growth factor proteins, plasma prekallikrein/coagulation factor XI and microneme antigen proteins, plant receptor-like protein kinases, and various nematode and leech anti-platelet proteins. Common structural features include two disulfide bonds that link the alpha-helix to the central region of the protein. PAN d…
GH_D10G1220	superfamily	215249	8	417	0	729.331	cl30810	PLN02454 superfamily	-	triacylglycerol lipase
GH_D10G1250	superfamily	383326	1	271	1.56324e-168	466.205	cl03356	DcrB superfamily	-	DcrB; DcrB is a bacterial protein required for phages C1 and C6 adsorption. It may be involved in the opening or formation of diffusion channels in the outer membrane. Structurally, it consist of an antiparallel beta sheet with some alpha helical regions.
GH_D10G1511	superfamily	215422	44	428	0	828.636	cl33567	PLN02788 superfamily	-	phenylalanine-tRNA synthetase
GH_D10G1753	superfamily	381975	68	140	3.97275e-26	93.3688	cl00367	Ribosomal_L28 superfamily	-	Ribosomal L28 family; The ribosomal 28 family includes L28 proteins from bacteria and chloroplasts. The L24 protein from yeast also contains a region of similarity to prokaryotic L28 proteins. L24 from yeast is also found in the large ribosomal subunit
GH_D10G2518	superfamily	388382	5	377	0	722.642	cl17037	NBD_sugar-kinase_HSP70_actin superfamily	-	Nucleotide-Binding Domain of the sugar kinase/HSP70/actin superfamily; This superfamily includes the actin family, the HSP70 family of molecular chaperones and nucleotide exchange factors, the ROK (repressor, ORF, kinase) family, the hexokinase family, the FGGY family (which includes glycerol kinase and similar carbohydrate kinases such as rhamnulokinase and xylulokinase), the exopolyphosphatase/…
GH_D11G0083	superfamily	383105	78	101	7.23315e-10	50.0333	cl02748	zf-CDGSH superfamily	N	Iron-binding zinc finger CDGSH type; The CDGSH-type zinc finger domain binds iron rather than zinc as a redox-active pH-labile 2Fe-2S cluster. The conserved sequence C-X-C-X2-(S/T)-X3-P-X-C-D-G-(S/A/T)-H is a defining feature of this family. The domain is oriented towards the cytoplasm and is tethered to the mitochondrial membrane by a more N-terminal domain found in higher vertebrates, MitoNEET_…
GH_D11G0132	superfamily	389751	181	217	7.25873e-09	49.8337	cl21463	UBA_like_SF superfamily	-	UBA domain-like superfamily; The ubiquitin-associated (UBA) domain-like superfamily contains alpha-helical structural homology ubiquitin-binding domains, including UBA domains and coupling of ubiquitin conjugation to endoplasmic reticulum degradation (CUE) domains which share a common three-helical bundle architecture. UBA domains are commonly occurring sequence motifs found in proteins involved …
GH_D11G0146	superfamily	386805	9	96	4.80158e-07	43.8467	cl13152	RLR_C_like superfamily	-	C-terminal domain of Retinoic acid-inducible gene (RIG)-I-like Receptors, Cereblon (CRBN), and similar protein domains; Retinoic acid-inducible gene (RIG)-I-like Receptors (RLRs) are cytoplasmic RNA receptors that recognize non-self RNA and act as molecular sensors to detect viral pathogens. They play crucial roles in innate antiviral responses, including the production of proinflammatory cytokin…
GH_D11G0171	superfamily	387369	130	338	1.10409e-100	298.524	cl14643	SRPBCC superfamily	-	START/RHO_alpha_C/PITP/Bet_v1/CoxG/CalC (SRPBCC) ligand-binding domain superfamily; SRPBCC domains have a deep hydrophobic ligand-binding pocket; they bind diverse ligands. Included in this superfamily are the steroidogenic acute regulatory protein (StAR)-related lipid transfer (START) domains of mammalian STARD1-STARD15, and the C-terminal catalytic domains of the alpha oxygenase subunit of Ries…
GH_D11G0403	superfamily	388389	30	540	0	746.752	cl17068	AFD_class_I superfamily	-	Adenylate forming domain, Class I superfamily; This family includes acyl- and aryl-CoA ligases, as well as the adenylation domain of nonribosomal peptide synthetases and firefly luciferases. The adenylate-forming enzymes catalyze an ATP-dependent two-step reaction to first activate a carboxylate substrate as an adenylate and then transfer the carboxylate to the pantetheine group of either coenzym…
GH_D11G0911	superfamily	368543	11	226	2.30956e-55	176.296	cl20302	PEX11 superfamily	-	Peroxisomal biogenesis factor 11 (PEX11); This family consists of several peroxisomal biogenesis factor 11 (PEX11) proteins from several eukaryotic species. The PEX11 peroxisomal membrane proteins promote peroxisome division in multiple eukaryotes.
GH_D11G1027	superfamily	383507	111	171	4.22335e-35	121.825	cl03892	WRKY superfamily	-	WRKY DNA -binding domain; WRKY DNA -binding domain.
GH_D11G1649	superfamily	357701	8	734	0	727.812	cl30825	PLN02893 superfamily	-	Cellulose synthase-like protein
GH_D11G2148	superfamily	367387	3	102	8.3192e-38	126.83	cl03929	LOB superfamily	-	Lateral organ boundaries (LOB) domain; The lateral organ boundaries (LOB) gene encodes a plant-specific protein of unknown function that is expressed at the adaxial base of initiating lateral organs. The N-terminal of the LOB protein contains an approximately 100-amino acid conserved domain (the LOB domain) that is present in 42 other Arabidopsis thaliana proteins as well as in proteins from a va…
GH_D11G2599	superfamily	387386	7	95	8.30447e-15	65.4132	cl14782	RNase_H_like superfamily	N	Ribonuclease H-like superfamily, including RNase H, HI, HII, HIII, and RNase-like domain IV of spliceosomal protein Prp8; Ribonuclease H (RNase H) enzymes are divided into two major families, Type 1 and Type 2, based on amino acid sequence similarities and biochemical properties. RNase H is an endonuclease that cleaves the RNA strand of an RNA/DNA hybrid in a sequence non-specific manner in the p…
GH_D11G2610	superfamily	389781	159	265	1.82263e-23	92.8549	cl21511	PEMT superfamily	N	Phospholipid methyltransferase; The S. cerevisiae phospholipid methyltransferase (EC:2.1.1.16) has a broad substrate specificity of unsaturated phospholipids.
GH_D11G2637	superfamily	178751	12	150	6.69486e-83	250.765	cl31985	PLN03212 superfamily	C	Transcription repressor MYB5; Provisional
GH_D11G2923	superfamily	214648	210	262	4.93947e-14	65.1319	cl33384	ZnF_GATA superfamily	-	zinc finger binding to DNA consensus sequence [AT]GATA[AG]; zinc finger binding to DNA consensus sequence [AT]GATA[AG].
GH_D11G3131	superfamily	381939	89	188	2.39758e-55	170.347	cl00314	Ribosomal_S10 superfamily	-	Ribosomal protein S10p/S20e; This family includes small ribosomal subunit S10 from prokaryotes and S20 from eukaryotes.
GH_D11G3509	superfamily	368556	35	62	6.03896e-08	45.8158	cl05313	VQ superfamily	-	VQ motif; This short motif is found in a variety of plant proteins. These proteins vary greatly in length and are mostly composed of low complexity regions. They all conserve a short motif FXhVQChTG, where X is any amino acid and h is a hydrophobic amino acid. The function of this motif is uncertain, however one protein in this family has been found to bind the SigA sigma factor. It would seem pl…
GH_D11G3728	superfamily	215251	6	718	0	1567.38	cl30215	PLN02457 superfamily	-	phenylalanine ammonia-lyase
GH_D12G0602	superfamily	178585	2	849	0	1332.81	cl31965	PLN03008 superfamily	-	Phospholipase D delta
GH_D12G1100	superfamily	335361	290	642	1.32712e-116	352.346	cl15987	GRAS superfamily	-	GRAS domain family; Proteins in the GRAS (GAI, RGA, SCR) family are known as major players in gibberellin (GA) signaling, which regulates various aspects of plant growth and development. Mutation of the SCARECROW (SCR) gene results in a radial pattern defect, loss of a ground tissue layer, in the root. The PAT1 protein is involved in phytochrome A signal transduction. A sequence, structure and ev…
GH_D12G1131	superfamily	383087	15	113	9.56946e-14	66.6119	cl02687	RWD superfamily	-	RWD domain; This domain was identified in WD40 repeat proteins and Ring finger domain proteins. The function of this domain is unknown. GCN2 is the alpha-subunit of the only translation initiation factor (eIF2 alpha) kinase that appears in all eukaryotes. Its function requires an interaction with GCN1 via the domain at its N-terminus, which is termed the RWD domain after three major RWD-containin…
GH_D12G1131	superfamily	388418	121	206	1.38312e-13	64.718	cl17238	RING_Ubox superfamily	-	The superfamily of RING finger (Really Interesting New Gene) domain and U-box domain; RING finger is a specialized type of Zn-finger of 40 to 60 residues that binds two atoms of zinc. It is defined by the "cross-brace" motif that chelates zinc atoms by eight amino acid residues, typically Cys or His, arranged in a characteristic spacing. Canonical RING motifs have been categorized as two major su…
GH_D12G1421	superfamily	387387	56	289	2.05396e-26	103.637	cl14783	DOMON_like superfamily	-	Domon-like ligand-binding domains; DOMON-like domains can be found in all three kindgoms of life and are a diverse group of ligand binding domains that have been shown to interact with sugars and hemes. DOMON domains were initially thought to confer protein-protein interactions. They were subsequently found as a heme-binding motif in cellobiose dehydrogenase, an extracellular fungal oxidoreductas…
GH_D12G1956	superfamily	382309	1	96	1.27103e-56	170.495	cl00955	Ribosomal_L34e superfamily	-	Ribosomal protein L34e; Ribosomal protein L34e.
GH_D12G2383	superfamily	388359	125	446	2.68489e-167	475.516	cl16914	O-FucT_like superfamily	-	GDP-fucose protein O-fucosyltransferase and related proteins; O-fucosyltransferase-like proteins are GDP-fucose dependent enzymes with similarities to the family 1 glycosyltransferases (GT1). They are soluble ER proteins that may be proteolytically cleaved from a membrane-associated preprotein, and are involved in the O-fucosylation of protein substrates, the core fucosylation of growth factor re…
GH_D12G2399	superfamily	165622	6	586	0	838.936	cl31534	PLN00044 superfamily	-	multi-copper oxidase-related protein; Provisional
GH_D12G2996	superfamily	369574	116	408	2.27703e-178	505.507	cl06775	Calmodulin_bind superfamily	-	Calmodulin binding protein-like; The members of this family are putative or actual calmodulin binding proteins expressed by various plant species. Some members are known to be involved in the induction of plant defense responses. However, their precise function in this regards is as yet unknown.
GH_D13G1307	superfamily	382010	132	278	7.18888e-34	123.975	cl00429	VTT superfamily	-	VMP1, TMEM41, and TVP38 (VTT) domain; The VTT domain was previously called the SNARE-associated domain, but was renamed as there seems to be no evidence for association with SNARE proteins.
GH_D13G2142	superfamily	382951	7	145	1.76723e-67	204.892	cl02381	Tim17 superfamily	-	Tim17/Tim22/Tim23/Pmp24 family; The pre-protein translocase of the mitochondrial outer membrane (Tom) allows the import of pre-proteins from the cytoplasm. Tom forms a complex with a number of proteins, including Tim17. Tim17 and Tim23 are thought to form the translocation channel of the inner membrane. This family includes Tim17, Tim22 and Tim23. This family also includes Pmp24 a peroxisomal pro…
GH_D13G2178	superfamily	389743	89	363	5.24519e-93	282.239	cl21453	PKc_like superfamily	-	Protein Kinases, catalytic domain; The protein kinase superfamily is mainly composed of the catalytic domains of serine/threonine-specific and tyrosine-specific protein kinases. It also includes RIO kinases, which are atypical serine protein kinases, aminoglycoside phosphotransferases, and choline kinases. These proteins catalyze the transfer of the gamma-phosphoryl group from ATP to hydroxyl gro…
GH_D13G2272	superfamily	223560	62	122	9.35716e-07	46.0791	cl33903	DnaJ superfamily	NC	DnaJ-class molecular chaperone with C-terminal Zn finger domain [Posttranslational modification, protein turnover, chaperones]; DnaJ-class molecular chaperone with C-terminal Zn finger domain [Posttranslational modification, protein turnover, chaperones].
GH_D13G2352	superfamily	215227	10	424	0	674.089	cl33486	PLN02406 superfamily	-	ethanolamine-phosphate cytidylyltransferase

## Sheet: string
Additional file 7: Table S7. Homologous gene alignment
query id	subject id	% identity	alignment length	mismatches	gap opens	q. start	q. end	s. start	s. end	evalue	bitscore
AR781	GH_D02G0950	48.5	334	129	14	7	317	25	338	3e-80	251
AR781	GH_A03G0980	49.25	333	128	13	7	317	25	338	5e-80	251
AT1G21326	GH_A02G1193	43.53	255	100	10	4	238	10	240	2e-31	119
AT1G21326	GH_D03G0847	41.96	255	104	9	4	238	10	240	3e-29	112
AT1G28280	GH_A06G1414	63.64	242	71	5	12	245	12	244	8e-91	273
AT1G28280	GH_D06G1493	60.47	253	83	4	1	245	1	244	3e-89	268
AT1G28280	GH_D05G1645	71.57	204	43	4	47	243	51	246	2e-86	261
AT1G28280	GH_A05G1617	70.24	205	46	3	47	244	51	247	4e-86	261
AT1G78310	GH_D06G0345	54.41	340	100	12	1	309	1	316	1e-71	228
AT1G78310	GH_A06G0361	53.85	338	101	12	1	309	1	312	4e-70	224
AT2G42140	GH_A04G0642	49.07	161	50	6	15	162	15	156	2e-37	130
AT2G42140	GH_D04G0946	49.68	157	47	6	19	162	19	156	6e-36	126
AT2G42140	GH_A01G2076	50.69	144	43	5	19	162	20	135	5e-33	118
AT2G42140	GH_D09G1388	43.24	148	60	5	17	164	7	130	3e-29	109
AT2G42140	GH_D01G2139	45.14	144	50	5	19	162	20	134	2e-23	93.2
AT3G18360	GH_D08G1074	37.19	285	94	12	16	285	7	221	5e-30	115
AT3G18360	GH_A08G1089	37.89	285	92	11	16	285	7	221	6e-29	112
AT3G18360	GH_D05G3392	47.37	95	36	4	18	108	7	91	5e-16	75.5
AT4G39720	GH_D05G2707	35.9	195	113	5	88	281	38	221	2e-17	80.5
AT4G39720	GH_A12G1092	57.01	107	34	3	97	203	150	244	3e-17	82.4
AT4G39720	GH_D11G2328	38.25	251	85	13	1	191	1	241	3e-17	82.4
AT4G39720	GH_D12G1088	56.07	107	35	3	97	203	150	244	3e-17	82
AT4G39720	GH_A11G2110	37.75	249	89	12	1	191	1	241	7e-17	81.3
AT4G39720	GH_A05G2690	41.26	143	76	4	88	229	38	173	2e-16	78.2
AT4G39720	GH_D10G1122	56.73	104	29	4	97	193	158	252	5e-16	78.6
AT4G39720	GH_A10G0855	52.03	123	40	5	78	193	142	252	9e-16	77.8
AT5G08480	GH_D07G0387	43.23	155	75	5	17	166	17	163	8e-22	89.4
AT5G08480	GH_A07G0380	41.82	165	82	6	8	166	7	163	9e-22	89.4
AT5G08480	GH_D05G3729	36.81	182	77	7	17	171	54	224	5e-18	80.1
AT5G65170	GH_D10G1122	33.33	486	154	20	1	362	1	440	2e-27	112
AT5G65170	GH_D11G2328	33.55	456	190	21	1	362	1	437	3e-27	112
AT5G65170	GH_A12G1092	34.99	463	169	25	1	362	1	432	4e-26	109
AT5G65170	GH_D12G1088	37.54	341	119	18	92	362	116	432	2e-24	104
AT5G65170	GH_A11G2110	33.19	452	197	20	1	362	1	437	1e-23	102
CAMBP25	GH_A01G2096	40	250	96	14	3	237	5	215	3e-34	125
CAMBP25	GH_D01G2190	39.6	250	97	14	3	237	5	215	9e-33	121
CAMBP25	GH_D11G3493	35.44	237	92	8	1	237	2	177	1e-29	112
CAMBP25	GH_A11G3486	35.02	237	93	8	1	237	2	177	6e-28	107
CSN5B	GH_D05G0657	84.62	351	51	2	6	356	3	350	0	622
CSN5B	GH_A05G0659	84.33	351	52	2	6	356	3	350	0	620
CSN5B	GH_D06G1185	82.14	336	56	2	6	341	3	334	0	577
CSN5B	GH_A06G1309	72.32	336	53	3	6	341	3	298	1e-172	487
IKU1	GH_D09G2090	45.57	158	67	5	8	157	10	156	2e-27	109
IKU1	GH_A08G1826	64.95	97	27	3	8	103	100	190	9e-27	108
IKU1	GH_A03G0058	46.78	233	90	9	179	401	131	339	9e-25	104
IKU1	GH_D03G1907	46.78	233	90	9	179	401	131	339	9e-25	104
IKU1	GH_D08G1843	56.49	131	45	4	272	401	4	123	8e-22	92
MKS1	GH_D10G1156	46.73	214	84	10	19	220	7	202	2e-36	130
MKS1	GH_D12G0005	44.73	237	88	10	1	220	1	211	6e-34	124
MKS1	GH_A12G0006	45.57	237	86	10	1	220	1	211	7e-32	118
MKS1	GH_A10G0840	46.01	213	85	10	19	219	7	201	4e-31	116
MKS1	GH_A02G1193	39.49	195	81	8	1	171	1	182	9e-17	77.4
MKS1	GH_D03G0847	36.6	194	88	6	1	171	1	182	7e-16	74.7
MPK4	GH_D08G1602	89.23	362	38	1	11	372	6	366	0	682
MPK4	GH_A07G1527	89.92	357	36	0	16	372	5	361	0	680
MPK4	GH_A08G1584	88.46	364	40	2	9	372	4	365	0	678
MPK4	GH_D12G1242	86.06	373	50	1	1	373	1	371	0	677
MPK4	GH_A12G1238	85.79	373	51	1	1	373	1	371	0	676
MPK4	GH_D03G1674	87.36	364	46	0	9	372	7	370	0	669
MPK4	GH_A03G0301	87.09	364	47	0	9	372	7	370	0	668
MPK4	GH_D12G2528	84.34	364	57	0	9	372	7	370	0	654
MPK4	GH_A12G2509	84.34	364	57	0	9	372	7	370	0	654
MPK4	GH_D07G1531	82.53	372	38	3	1	372	1	345	0	626
MPK4	GH_A05G1009	75.82	368	88	1	9	376	3	369	0	577
MPK4	GH_D05G0996	76.94	360	82	1	17	376	11	369	0	576
MPK4	GH_D02G0095	72.52	353	96	1	21	373	42	393	0	564
MPK4	GH_A03G0991	72.52	353	96	1	21	373	44	395	0	564
MPK4	GH_A02G0087	72.24	353	97	1	21	373	42	393	0	563
MPK4	GH_D02G1138	72.24	353	97	1	21	373	44	395	0	562
MPK4	GH_D07G1534	76.13	377	68	5	1	372	1	360	0	550
MPK4	GH_D03G1517	67.39	371	120	1	3	372	2	372	0	549
MPK4	GH_A05G1016	70.17	352	105	0	21	372	21	372	0	547
MPK4	GH_A03G0460	67.12	371	121	1	3	372	2	372	0	546
MPK4	GH_D05G1003	69.32	352	108	0	21	372	21	372	0	540
MPK4	GH_A10G1578	63.23	359	131	1	18	376	40	397	2e-178	506
MPK4	GH_D10G1310	62.12	359	135	1	18	376	40	397	2e-174	496
MPK4	GH_A05G1909	56.67	360	151	4	18	376	10	365	5e-150	433
MPK4	GH_D05G1947	56.86	357	149	4	18	373	10	362	7e-148	428
MPK4	GH_D03G0121	56.3	357	151	4	18	373	10	362	3e-147	426
MPK4	GH_A02G1941	56.3	357	151	4	18	373	10	362	3e-147	426
MPK4	GH_D02G0986	56.86	357	149	4	18	373	10	362	2e-146	424
MPK4	GH_D11G0483	55.18	357	155	4	18	373	10	362	6e-146	423
MPK4	GH_A11G0461	55.46	357	154	4	18	373	10	362	8e-146	422
MPK4	GH_D10G0991	56.02	357	152	4	18	373	10	362	2e-145	422
MPK4	GH_A03G0932	57.14	357	146	5	18	373	10	360	2e-145	422
MPK4	GH_A10G0966	56.02	357	152	4	18	373	10	362	6e-145	420
MPK4	GH_D12G0641	55.78	346	150	3	29	373	19	362	5e-139	405
MYB15	GH_D07G1624	48.3	294	117	8	1	281	1	272	5e-82	253
MYB15	GH_A07G1621	47.1	293	122	7	1	281	1	272	3e-81	250
MYB15	GH_D10G1742	50.9	277	91	8	1	276	1	233	1e-79	246
MYB15	GH_A10G1153	51.79	280	90	9	1	279	1	236	2e-79	244
MYB15	GH_A11G1361	46.76	293	107	7	1	281	1	256	9e-75	233
MYB15	GH_D11G1394	46.51	301	96	9	1	281	1	256	7e-74	231
MYB15	GH_D01G0957	64.38	146	46	1	2	147	4	143	3e-63	207
MYB15	GH_A08G0383	61.33	150	57	1	1	150	1	149	4e-63	203
MYB15	GH_D08G0405	62	150	56	1	1	150	1	149	1e-62	202
MYB15	GH_D08G2647	76.52	115	27	0	2	116	4	118	1e-62	204
MYB15	GH_D07G1554	58.52	176	67	3	1	172	1	174	2e-62	203
PDE337	GH_D05G3392	39.6	149	57	4	9	130	17	159	5e-22	89.7
PDE337	GH_A05G3373	39.35	155	61	4	2	129	10	158	3e-21	87.8
SIGA	GH_D11G2512	71.62	518	120	9	1	502	2	508	0	721
SIGA	GH_A11G2457	71.43	518	121	8	1	502	2	508	0	714
SIGA	GH_D08G2512	69.82	507	139	7	1	502	2	499	0	693
SIGA	GH_A08G2505	70.22	507	137	8	1	502	2	499	0	690
WRKY20	GH_D01G0847	58.39	560	194	14	22	557	21	565	0	593
WRKY20	GH_A01G0836	58.21	560	195	14	22	557	23	567	0	589
WRKY20	GH_D13G1543	56.91	557	205	11	24	557	17	561	0	579
WRKY20	GH_A13G1585	56.47	556	209	10	24	557	26	570	0	578
WRKY20	GH_A08G0288	56.47	533	194	12	17	528	15	530	1e-180	525
WRKY20	GH_D08G0303	55.72	542	200	14	40	557	2	527	5e-179	520
WRKY25	GH_D03G1623	45.29	446	182	10	3	389	26	468	4e-102	318
WRKY33	GH_A04G1157	51.11	542	210	16	1	518	1	511	3e-156	460
WRKY33	GH_D04G1498	51.2	543	206	16	1	518	1	509	8e-155	456
WRKY33	GH_D03G1623	48.95	523	203	15	40	518	70	572	3e-129	393
WRKY33	GH_A03G0350	49.14	523	201	15	40	518	70	571	1e-123	379
WRKY33	GH_A05G3892	43.04	388	180	11	54	428	108	467	4e-83	271
WRKY33	GH_D04G0475	42.89	380	192	9	54	428	108	467	4e-83	271
WRKY33	GH_A08G0301	48.2	334	120	8	184	476	307	628	5e-83	276
WRKY33	GH_D08G0319	48.2	334	120	8	184	476	307	628	2e-82	275
WRKY40	GH_D06G2141	53.58	293	116	8	10	298	48	324	2e-90	276
WRKY40	GH_A06G2099	53.24	293	117	8	10	298	48	324	9e-90	275
WRKY40	GH_D05G1205	49.4	332	115	9	5	301	3	316	5e-88	270
WRKY40	GH_A05G1203	49.39	330	116	8	5	301	3	314	2e-86	266
WRKY40	GH_A05G0603	45.25	316	136	7	6	294	3	308	1e-80	251
WRKY40	GH_D05G0600	45.25	316	136	7	6	294	3	308	3e-79	248
WRKY40	GH_A07G0368	44.83	319	129	12	5	294	3	303	1e-72	230
WRKY8	GH_D05G1538	43.01	286	121	11	62	326	60	324	2e-56	189
WRKY8	GH_A05G1512	48.33	209	83	7	132	326	122	319	4e-52	178
WRKY8	GH_D10G0418	51.22	205	89	5	132	326	111	314	4e-51	175
WRKY8	GH_A10G0398	50.73	205	90	5	132	326	111	314	5e-51	175
WRKY8	GH_A06G1581	45.54	213	106	3	117	326	68	273	6e-50	171
WRKY8	GH_D06G1599	46.48	213	104	5	117	326	68	273	2e-49	169
WRKY8	GH_D04G0374	67.8	118	33	2	139	251	133	250	1e-48	169
WRKY8	GH_A05G3999	41.73	254	129	7	3	251	11	250	1e-47	166
SIB1	GH_D04G0182	43.3	97	39	5	38	122	23	115	9e-12	60.5
SIB1	GH_A05G4197	58.7	46	19	0	25	70	10	55	5e-11	58.2
AT1G78410	GH_A04G0528	39.18	97	53	2	10	106	7	97	1e-14	67
AT1G78410	GH_D01G0355	40.38	104	47	3	10	102	6	105	2e-14	66.6
AT1G78410	GH_D05G3528	39.36	94	49	3	10	101	7	94	9e-14	64.3
