# Supplementary material for: A comprehensive analysis of cotton VQ gene superfamily reveals their potential and extensive roles in regulating cotton abiotic stress
Source: BMC Genomics. 2020 Nov 16;21:795. doi: 10.1186/s12864-020-07171-z (PMC7667805; doi:10.1186/s12864-020-07171-z)
Supplement: Supplementary file 15 — Additional file 15: Table S8. Primers used for qPCR analyses of GhVQs. [file 12864_2020_7171_MOESM15_ESM.xlsx]

## Sheet: Sheet1
Additional file 8: Table S8. Gene-specific primers used for quantitative real-time PCR
Gene Name	Locus ID	Forward	Reverse
GhUBQ7	GH_A11G1110	AGAGGTCGAGTCTTCGGACA	GCTTGATCTTCTTGGGCTTG
GHVQ01	GH_A01G0603	AGATCATCAAGACCGACGCAGC	TGCCACCCTTTTGTTGAGGTGG
GHVQ08	GH_A04G0330	CCCCATCACCACCCAAACAACA	GACAGCATCTCTGCACTCCTGG
GHVQ09	GH_A04G0528	TCCATCGTACAAGAGCTGACCG	GCAGGTGACGTCCTTGGTTTCT
GHVQ11	GH_A05G0625	CAGGATTTGCCCACGACACAGA	TTGGAGCTTGAAAGGTGGACGG
GHVQ16	GH_A05G3373	GCGACCGTCACACAAGAACAAG	CAGCAAACTTTTGAGCAGGCGG
GHVQ18	GH_A06G0361	AATCAAAGGCCACCTGCTACCG	TTGTTGTTGTTGTTGTGGGGCG
GHVQ29	GH_A10G0840	GGACCTTCACTTTCCCAAGCGT	GCGTAGATGACTACAGGCTCGC
GHVQ31	GH_A11G0520	CCCTCCCTGCAGCATTTCTCAA	ACGAGATGAAACGGCGCAGAAT
GHVQ43	GH_A13G1967	TGGGAGAGCCTGTCAATGTTGT	GCAACACCTGTCCAAACAAACCC
GHVQ62	GH_D05G3729	CAATGGGGCTGCCCAAATTCAC	ATCCTGTTTTTGCTGGGGTGGT
GHVQ63	GH_D06G0345	TGGTCCGCTCATCAGGAAGTCT	CGGAGTAGAAAAGCGCTCGTGA
GHVQ64	GH_D06G0366	ATCAGCTCATGGCAACAACGGT	CGTTGTGTCGGTGGTCAGAACT
GHVQ75	GH_D10G1156	TGGACCTTCACTTTCCCAAGCG	CAGCGTGGATGACTTTGGGTGA
GHVQ86	GH_D12G0482	CTCCCGTGAAGGTCAAGACGTG	GGAGTGCTGCTGTCATAGTCGG
GHVQ80	GH_D11G2328	ATGAGTTTGGGTTGAGCCAGGG	GCTTCCATTGATGGACCGTGGA
GHVQ84	GH_D12G0005	GGAGCCGGTTATCATCTACGCC	AAAGTCCCGTGTAGCGTTGGAC
GHVQ28	GH_A10G0426	CGTTGAAACCGATCCCCTCAGT	GTGGCTGTGCCATATGACCCTT
